# Supplementary material for: Repeated Application of Autologous Bone Marrow-Derived Lineage-Negative Stem/Progenitor Cells—Focus on Immunological Pathways in Patients with ALS
Source: Cells. 2020 Aug 1;9(8):1822. doi: 10.3390/cells9081822 (PMC7463801; doi:10.3390/cells9081822)
Supplement: Supplementary file 1 [file cells-09-01822-s001.zip]

Archive with 1 entries (1 files):
- Supplementary Table 1 .xlsx
