# Supplementary material for: Repeated Application of Autologous Bone Marrow-Derived Lineage-Negative Stem/Progenitor Cells—Focus on Immunological Pathways in Patients with ALS
Source: Cells. 2020 Aug 1;9(8):1822. doi: 10.3390/cells9081822 (PMC7463801; doi:10.3390/cells9081822)
Supplement: Supplementary file 1 [file cells-09-01822-s001.zip › Supplementary Table 1 .xlsx]

## Sheet: Patient 1
Patient 1
gene	sample	value	score
PROK2	II 0	0.971513	0.812642
PROK2	I 7d	-0.172962	0.812642
PROK2	I 0	0.937213	0.812642
PROK2	III 0	0.465007	0.812642
PROK2	II 7d	-1.60534	0.812642
PROK2	III 7d	-0.595434	0.812642
CEP19	III 7d	-0.203027	0.814731
CEP19	II 0	1.25015	0.814731
CEP19	II 7d	-1.22833	0.814731
CEP19	I 7d	-1.03126	0.814731
CEP19	III 0	0.395773	0.814731
CEP19	I 0	0.816689	0.814731
ATP6V1B2	III 7d	0.640586	0.817571
ATP6V1B2	II 0	0.502659	0.817571
ATP6V1B2	II 7d	-1.01785	0.817571
ATP6V1B2	I 7d	-1.52376	0.817571
ATP6V1B2	III 0	0.725559	0.817571
ATP6V1B2	I 0	0.67281	0.817571
PTGS2	III 7d	-0.0907048	0.820401
PTGS2	I 0	0.664767	0.820401
PTGS2	III 0	0.260469	0.820401
PTGS2	I 7d	-0.96173	0.820401
PTGS2	II 0	1.3957	0.820401
PTGS2	II 7d	-1.2685	0.820401
MANBA	II 7d	-1.0905	0.821249
MANBA	I 7d	-1.42508	0.821249
MANBA	III 7d	0.880328	0.821249
MANBA	III 0	0.581103	0.821249
MANBA	I 0	0.763401	0.821249
MANBA	II 0	0.290743	0.821249
CSTA	I 7d	-1.30529	0.822062
CSTA	I 0	0.938789	0.822062
CSTA	II 0	0.389269	0.822062
CSTA	III 0	1.00401	0.822062
CSTA	II 7d	-1.1168	0.822062
CSTA	III 7d	0.0900173	0.822062
CD28	III 0	0.328289	0.829109
CD28	III 7d	0.759546	0.829109
CD28	I 7d	0.204923	0.829109
CD28	II 0	0.971382	0.829109
CD28	II 7d	-1.75117	0.829109
CD28	I 0	-0.512969	0.829109
HSPH1	I 0	-0.581242	0.830942
HSPH1	I 7d	0.284941	0.830942
HSPH1	III 7d	0.50715	0.830942
HSPH1	II 0	0.844931	0.830942
HSPH1	III 0	0.707529	0.830942
HSPH1	II 7d	-1.76331	0.830942
USO1	II 0	0.951905	0.8315
USO1	III 7d	0.395888	0.8315
USO1	I 0	0.982825	0.8315
USO1	II 7d	-1.22782	0.8315
USO1	III 0	0.102657	0.8315
USO1	I 7d	-1.20545	0.8315
MPZL3	I 0	1.1059	0.833327
MPZL3	II 0	0.868656	0.833327
MPZL3	III 7d	-0.429531	0.833327
MPZL3	I 7d	-0.679561	0.833327
MPZL3	II 7d	-1.43314	0.833327
MPZL3	III 0	0.567675	0.833327
FEM1C	III 0	0.526988	0.837442
FEM1C	II 0	0.888015	0.837442
FEM1C	I 7d	0.445222	0.837442
FEM1C	I 0	0.284702	0.837442
FEM1C	III 7d	-0.24964	0.837442
FEM1C	II 7d	-1.89529	0.837442
EBLN2	III 0	1.17679	0.838137
EBLN2	II 0	0.113528	0.838137
EBLN2	II 7d	-1.38597	0.838137
EBLN2	I 7d	-0.764137	0.838137
EBLN2	III 7d	-0.17336	0.838137
EBLN2	I 0	1.03315	0.838137
TBXAS1	II 7d	-1.48343	0.842345
TBXAS1	I 0	1.29139	0.842345
TBXAS1	II 0	-0.00493885	0.842345
TBXAS1	I 7d	-0.754423	0.842345
TBXAS1	III 7d	0.710212	0.842345
TBXAS1	III 0	0.241185	0.842345
ALG2	III 7d	1.25441	0.844969
ALG2	II 7d	-1.76054	0.844969
ALG2	II 0	0.4442	0.844969
ALG2	III 0	-0.180471	0.844969
ALG2	I 0	0.305172	0.844969
ALG2	I 7d	-0.0627696	0.844969
ZNF486	III 0	-0.280781	0.845402
ZNF486	II 0	1.17785	0.845402
ZNF486	III 7d	0.305351	0.845402
ZNF486	I 7d	-0.11317	0.845402
ZNF486	I 0	0.645867	0.845402
ZNF486	II 7d	-1.73512	0.845402
FAM217B	I 7d	-1.06825	0.847633
FAM217B	II 7d	-1.31695	0.847633
FAM217B	III 7d	0.299862	0.847633
FAM217B	III 0	0.69816	0.847633
FAM217B	I 0	1.23443	0.847633
FAM217B	II 0	0.15274	0.847633
TRIOBP	II 0	0.320506	0.848961
TRIOBP	III 0	0.754174	0.848961
TRIOBP	I 7d	-0.568415	0.848961
TRIOBP	II 7d	-1.52722	0.848961
TRIOBP	III 7d	-0.248408	0.848961
TRIOBP	I 0	1.26937	0.848961
TIMM23B	II 0	0.561638	0.849934
TIMM23B	III 0	0.737161	0.849934
TIMM23B	I 0	1.14967	0.849934
TIMM23B	II 7d	-1.30983	0.849934
TIMM23B	III 7d	-0.0920724	0.849934
TIMM23B	I 7d	-1.04656	0.849934
TRPM6	III 7d	-0.161136	0.849999
TRPM6	I 7d	-0.782604	0.849999
TRPM6	II 0	0.245328	0.849999
TRPM6	I 0	1.18293	0.849999
TRPM6	III 0	0.937717	0.849999
TRPM6	II 7d	-1.42223	0.849999
SAT1	I 0	0.372854	0.850082
SAT1	II 7d	-2.02825	0.850082
SAT1	III 0	0.372273	0.850082
SAT1	I 7d	0.614707	0.850082
SAT1	II 0	0.394805	0.850082
SAT1	III 7d	0.27361	0.850082
PTGER4	I 7d	-0.187909	0.851927
PTGER4	II 0	0.413085	0.851927
PTGER4	III 7d	0.848494	0.851927
PTGER4	I 0	0.955604	0.851927
PTGER4	III 0	-0.272358	0.851927
PTGER4	II 7d	-1.75692	0.851927
CXCL8	III 0	0.0496441	0.85445
CXCL8	III 7d	0.160069	0.85445
CXCL8	II 7d	-1.92482	0.85445
CXCL8	II 0	1.00869	0.85445
CXCL8	I 7d	0.352635	0.85445
CXCL8	I 0	0.353785	0.85445
NABP1	I 7d	-0.707636	0.855918
NABP1	I 0	1.08053	0.855918
NABP1	II 7d	-1.45523	0.855918
NABP1	III 7d	-0.350738	0.855918
NABP1	III 0	0.895638	0.855918
NABP1	II 0	0.537438	0.855918
RNASE6	II 7d	-1.25918	0.856764
RNASE6	II 0	0.525517	0.856764
RNASE6	III 0	0.350948	0.856764
RNASE6	III 7d	0.596379	0.856764
RNASE6	I 7d	-1.25502	0.856764
RNASE6	I 0	1.04135	0.856764
SLC8A1	II 0	0.184602	0.857302
SLC8A1	III 0	-0.117925	0.857302
SLC8A1	I 7d	-0.1546	0.857302
SLC8A1	II 7d	-1.78132	0.857302
SLC8A1	III 7d	0.871548	0.857302
SLC8A1	I 0	0.997699	0.857302
TRAJ38	II 7d	-1.99746	0.858132
TRAJ38	III 0	0.26929	0.858132
TRAJ38	III 7d	0.757115	0.858132
TRAJ38	I 7d	0.496516	0.858132
TRAJ38	II 0	0.288736	0.858132
TRAJ38	I 0	0.185802	0.858132
HIST2H3D	I 7d	0.29491	0.861383
HIST2H3D	I 0	0.451519	0.861383
HIST2H3D	III 0	0.999516	0.861383
HIST2H3D	III 7d	-0.253642	0.861383
HIST2H3D	II 0	0.379083	0.861383
HIST2H3D	II 7d	-1.87139	0.861383
PAG1	III 0	-0.165757	0.863642
PAG1	III 7d	0.516549	0.863642
PAG1	I 0	0.650397	0.863642
PAG1	II 7d	-1.93455	0.863642
PAG1	II 0	0.695392	0.863642
PAG1	I 7d	0.23797	0.863642
ARF4	III 0	0.657279	0.865875
ARF4	III 7d	0.684088	0.865875
ARF4	I 0	-0.198978	0.865875
ARF4	II 7d	-1.93508	0.865875
ARF4	I 7d	0.425603	0.865875
ARF4	II 0	0.367085	0.865875
KIAA1731	III 7d	0.164057	0.868006
KIAA1731	I 0	1.27378	0.868006
KIAA1731	III 0	0.732679	0.868006
KIAA1731	II 7d	-1.5624	0.868006
KIAA1731	II 0	0.00234092	0.868006
KIAA1731	I 7d	-0.61046	0.868006
B3GNT2	II 0	1.25551	0.868039
B3GNT2	I 7d	0.0152236	0.868039
B3GNT2	III 0	0.0167546	0.868039
B3GNT2	II 7d	-1.8029	0.868039
B3GNT2	III 7d	0.116429	0.868039
B3GNT2	I 0	0.398976	0.868039
CELF2-AS1	I 0	1.36063	0.869127
CELF2-AS1	II 0	0.332356	0.869127
CELF2-AS1	III 0	0.360585	0.869127
CELF2-AS1	I 7d	-0.540169	0.869127
CELF2-AS1	II 7d	-1.61438	0.869127
CELF2-AS1	III 7d	0.100981	0.869127
MYO5A	III 7d	-0.108847	0.869196
MYO5A	I 0	1.20315	0.869196
MYO5A	II 7d	-1.44327	0.869196
MYO5A	II 0	0.588724	0.869196
MYO5A	III 0	0.615726	0.869196
MYO5A	I 7d	-0.855475	0.869196
LPXN	III 7d	0.97632	0.869286
LPXN	III 0	0.138576	0.869286
LPXN	I 0	0.325922	0.869286
LPXN	I 7d	0.284101	0.869286
LPXN	II 7d	-1.94712	0.869286
LPXN	II 0	0.222204	0.869286
IFIT1	II 0	0.266292	0.869643
IFIT1	I 7d	-1.16151	0.869643
IFIT1	III 0	1.30538	0.869643
IFIT1	II 7d	-1.23805	0.869643
IFIT1	III 7d	0.429836	0.869643
IFIT1	I 0	0.398054	0.869643
SPDYA	II 0	1.05544	0.869783
SPDYA	III 0	0.178744	0.869783
SPDYA	I 7d	-0.513997	0.869783
SPDYA	I 0	1.00798	0.869783
SPDYA	II 7d	-1.59914	0.869783
SPDYA	III 7d	-0.129018	0.869783
CPQ	II 7d	-1.45499	0.87065
CPQ	I 7d	-0.859596	0.87065
CPQ	III 7d	0.160477	0.87065
CPQ	II 0	0.191329	0.87065
CPQ	I 0	1.2602	0.87065
CPQ	III 0	0.702579	0.87065
AIM1	II 7d	-1.18695	0.871041
AIM1	III 7d	0.438796	0.871041
AIM1	III 0	0.766377	0.871041
AIM1	II 0	1.02719	0.871041
AIM1	I 7d	-1.30043	0.871041
AIM1	I 0	0.255012	0.871041
GNG2	III 0	0.339667	0.87286
GNG2	III 7d	-0.0236475	0.87286
GNG2	II 0	0.767373	0.87286
GNG2	I 7d	-0.791558	0.87286
GNG2	II 7d	-1.49241	0.87286
GNG2	I 0	1.20057	0.87286
EIF5	I 0	0.0302584	0.874303
EIF5	III 0	0.723684	0.874303
EIF5	II 7d	-1.96686	0.874303
EIF5	III 7d	0.632512	0.874303
EIF5	I 7d	0.428609	0.874303
EIF5	II 0	0.151799	0.874303
SGK1	III 0	0.0472204	0.875783
SGK1	I 0	0.857683	0.875783
SGK1	II 0	1.19143	0.875783
SGK1	III 7d	0.062143	0.875783
SGK1	I 7d	-0.574624	0.875783
SGK1	II 7d	-1.58385	0.875783
PNN	II 7d	-2.01802	0.876921
PNN	I 7d	0.411931	0.876921
PNN	III 7d	0.555113	0.876921
PNN	I 0	0.568824	0.876921
PNN	II 0	0.170476	0.876921
PNN	III 0	0.311675	0.876921
GBP5	II 0	0.264365	0.878641
GBP5	I 7d	-0.299528	0.878641
GBP5	I 0	-0.353255	0.878641
GBP5	II 7d	-1.5979	0.878641
GBP5	III 7d	0.685253	0.878641
GBP5	III 0	1.30106	0.878641
RGS18	I 0	0.0641421	0.878757
RGS18	III 7d	0.856233	0.878757
RGS18	III 0	0.60345	0.878757
RGS18	II 7d	-1.24979	0.878757
RGS18	II 0	0.935147	0.878757
RGS18	I 7d	-1.20918	0.878757
CCNT2	II 7d	-1.52772	0.879148
CCNT2	III 0	0.958755	0.879148
CCNT2	I 0	-0.470544	0.879148
CCNT2	I 7d	-0.442555	0.879148
CCNT2	II 0	1.08113	0.879148
CCNT2	III 7d	0.40093	0.879148
FGD4	II 0	0.463	0.879156
FGD4	I 0	1.23804	0.879156
FGD4	III 7d	-0.1456	0.879156
FGD4	III 0	0.596891	0.879156
FGD4	I 7d	-0.547432	0.879156
FGD4	II 7d	-1.6049	0.879156
FCGR3B	I 7d	-0.558037	0.879901
FCGR3B	III 0	1.07908	0.879901
FCGR3B	I 0	0.901799	0.879901
FCGR3B	II 0	-0.246831	0.879901
FCGR3B	II 7d	-1.57758	0.879901
FCGR3B	III 7d	0.401567	0.879901
NUMB	II 7d	-1.6247	0.880434
NUMB	II 0	0.436534	0.880434
NUMB	I 0	1.27363	0.880434
NUMB	III 7d	0.423652	0.880434
NUMB	III 0	0.0908196	0.880434
NUMB	I 7d	-0.599943	0.880434
DDX39B	III 0	0.411	0.881162
DDX39B	III 7d	0.469343	0.881162
DDX39B	II 7d	-1.29236	0.881162
DDX39B	I 7d	-1.16333	0.881162
DDX39B	II 0	1.20386	0.881162
DDX39B	I 0	0.37148	0.881162
PSMD12	III 7d	0.994501	0.88143
PSMD12	II 0	0.974621	0.88143
PSMD12	III 0	0.237403	0.88143
PSMD12	I 7d	-0.217996	0.88143
PSMD12	II 7d	-1.69429	0.88143
PSMD12	I 0	-0.294238	0.88143
ZXDB	II 7d	-1.57684	0.881652
ZXDB	III 7d	1.19997	0.881652
ZXDB	II 0	0.847003	0.881652
ZXDB	I 0	-0.196722	0.881652
ZXDB	III 0	0.237563	0.881652
ZXDB	I 7d	-0.510976	0.881652
TM2D3	III 7d	0.196081	0.882249
TM2D3	I 7d	0.168131	0.882249
TM2D3	I 0	0.252795	0.882249
TM2D3	II 7d	-1.84955	0.882249
TM2D3	II 0	0.0293348	0.882249
TM2D3	III 0	1.2032	0.882249
SNX11	I 0	1.28941	0.882825
SNX11	II 7d	-1.65778	0.882825
SNX11	I 7d	-0.513938	0.882825
SNX11	III 7d	0.18785	0.882825
SNX11	II 0	0.503152	0.882825
SNX11	III 0	0.1913	0.882825
HIST1H4I	II 7d	-1.8404	0.882858
HIST1H4I	I 7d	0.060357	0.882858
HIST1H4I	I 0	0.0989609	0.882858
HIST1H4I	II 0	-0.0585296	0.882858
HIST1H4I	III 7d	1.07348	0.882858
HIST1H4I	III 0	0.666128	0.882858
HIST1H2BK	II 0	0.609034	0.883158
HIST1H2BK	II 7d	-2.01193	0.883158
HIST1H2BK	III 7d	0.138276	0.883158
HIST1H2BK	I 7d	0.466761	0.883158
HIST1H2BK	III 0	0.512823	0.883158
HIST1H2BK	I 0	0.285035	0.883158
DYNLL2	II 7d	-2.01016	0.883176
DYNLL2	I 0	0.433408	0.883176
DYNLL2	I 7d	0.417456	0.883176
DYNLL2	II 0	0.0775161	0.883176
DYNLL2	III 0	0.595756	0.883176
DYNLL2	III 7d	0.486023	0.883176
IGLJ3	III 0	0.220804	0.88362
IGLJ3	I 0	0.246508	0.88362
IGLJ3	II 0	0.183238	0.88362
IGLJ3	II 7d	-1.87048	0.88362
IGLJ3	III 7d	1.16408	0.88362
IGLJ3	I 7d	0.0558567	0.88362
IPMK	III 7d	0.327069	0.884634
IPMK	I 0	0.693655	0.884634
IPMK	II 7d	-1.25686	0.884634
IPMK	II 0	0.886105	0.884634
IPMK	III 0	0.633076	0.884634
IPMK	I 7d	-1.28305	0.884634
TRAJ32	II 0	0.601895	0.884961
TRAJ32	I 7d	0.255423	0.884961
TRAJ32	III 0	0.667519	0.884961
TRAJ32	I 0	-0.31865	0.884961
TRAJ32	II 7d	-1.88721	0.884961
TRAJ32	III 7d	0.681025	0.884961
ANXA1	III 7d	1.06755	0.885141
ANXA1	II 0	0.587816	0.885141
ANXA1	II 7d	-1.28666	0.885141
ANXA1	I 0	0.247154	0.885141
ANXA1	III 0	0.588896	0.885141
ANXA1	I 7d	-1.20476	0.885141
DIAPH2	I 0	0.390118	0.886094
DIAPH2	II 0	1.05071	0.886094
DIAPH2	III 7d	0.445067	0.886094
DIAPH2	II 7d	-1.87994	0.886094
DIAPH2	III 0	-0.0789149	0.886094
DIAPH2	I 7d	0.072965	0.886094
RPS6KA5	III 7d	0.505139	0.886204
RPS6KA5	II 0	-0.134146	0.886204
RPS6KA5	III 0	0.774832	0.886204
RPS6KA5	I 0	1.1021	0.886204
RPS6KA5	II 7d	-1.56287	0.886204
RPS6KA5	I 7d	-0.685056	0.886204
SLC25A44	I 0	1.26283	0.886286
SLC25A44	II 0	0.578026	0.886286
SLC25A44	I 7d	-0.671943	0.886286
SLC25A44	II 7d	-1.59076	0.886286
SLC25A44	III 7d	0.201996	0.886286
SLC25A44	III 0	0.219847	0.886286
TMEM55A	II 7d	-1.63586	0.887324
TMEM55A	I 0	1.20011	0.887324
TMEM55A	III 7d	-0.144003	0.887324
TMEM55A	II 0	0.451523	0.887324
TMEM55A	I 7d	-0.506347	0.887324
TMEM55A	III 0	0.634574	0.887324
TMEM165	II 0	-0.0209841	0.887417
TMEM165	III 0	0.687537	0.887417
TMEM165	I 7d	-0.457901	0.887417
TMEM165	I 0	1.20929	0.887417
TMEM165	III 7d	0.252675	0.887417
TMEM165	II 7d	-1.67062	0.887417
SOS1	I 0	0.196138	0.887748
SOS1	I 7d	-1.25819	0.887748
SOS1	II 0	0.931869	0.887748
SOS1	III 7d	0.710449	0.887748
SOS1	III 0	0.668256	0.887748
SOS1	II 7d	-1.24852	0.887748
CLEC12B	I 0	0.699985	0.88782
CLEC12B	III 7d	-0.330559	0.88782
CLEC12B	III 0	1.17991	0.88782
CLEC12B	II 0	0.46874	0.88782
CLEC12B	II 7d	-1.62245	0.88782
CLEC12B	I 7d	-0.395623	0.88782
PARP4	I 7d	-1.12904	0.888185
PARP4	III 7d	0.939774	0.888185
PARP4	II 7d	-1.29398	0.888185
PARP4	II 0	0.761156	0.888185
PARP4	III 0	0.765798	0.888185
PARP4	I 0	-0.0437121	0.888185
RSRP1	III 0	0.60396	0.888401
RSRP1	I 0	0.537428	0.888401
RSRP1	I 7d	0.389152	0.888401
RSRP1	III 7d	0.369052	0.888401
RSRP1	II 0	0.111934	0.888401
RSRP1	II 7d	-2.01153	0.888401
F5	III 0	1.32509	0.888778
F5	II 0	0.78113	0.888778
F5	I 7d	-0.806709	0.888778
F5	II 7d	-1.40061	0.888778
F5	III 7d	-0.0399376	0.888778
F5	I 0	0.141028	0.888778
HSD17B11	III 0	1.08245	0.888795
HSD17B11	II 0	0.718879	0.888795
HSD17B11	I 7d	-1.11179	0.888795
HSD17B11	I 0	-0.0675387	0.888795
HSD17B11	III 7d	0.65787	0.888795
HSD17B11	II 7d	-1.27987	0.888795
DDX3Y	I 0	0.0412555	0.888828
DDX3Y	II 0	0.328507	0.888828
DDX3Y	I 7d	0.416142	0.888828
DDX3Y	II 7d	-1.99609	0.888828
DDX3Y	III 7d	0.621985	0.888828
DDX3Y	III 0	0.588198	0.888828
SDHAF2	III 0	0.997471	0.8893
SDHAF2	I 0	0.805494	0.8893
SDHAF2	II 0	-0.0107274	0.8893
SDHAF2	III 7d	0.0404832	0.8893
SDHAF2	I 7d	-0.00119903	0.8893
SDHAF2	II 7d	-1.83152	0.8893
SRSF7	I 0	-0.045104	0.889559
SRSF7	II 0	0.282618	0.889559
SRSF7	III 0	0.667936	0.889559
SRSF7	III 7d	0.703621	0.889559
SRSF7	II 7d	-1.96262	0.889559
SRSF7	I 7d	0.353548	0.889559
IST1	II 0	0.187034	0.889623
IST1	III 0	0.477633	0.889623
IST1	I 7d	0.294368	0.889623
IST1	I 0	0.113681	0.889623
IST1	III 7d	0.888764	0.889623
IST1	II 7d	-1.96148	0.889623
USP1	I 7d	-1.07487	0.89015
USP1	III 0	1.10339	0.89015
USP1	I 0	-0.0477657	0.89015
USP1	III 7d	0.809852	0.89015
USP1	II 0	0.514785	0.89015
USP1	II 7d	-1.30539	0.89015
SLCO4C1	III 7d	0.481475	0.890741
SLCO4C1	I 0	-0.0289628	0.890741
SLCO4C1	II 0	0.853031	0.890741
SLCO4C1	III 0	1.08256	0.890741
SLCO4C1	I 7d	-1.10396	0.890741
SLCO4C1	II 7d	-1.28414	0.890741
ZFAND5	I 0	0.370591	0.892969
ZFAND5	III 0	0.419866	0.892969
ZFAND5	II 0	0.368748	0.892969
ZFAND5	III 7d	0.44109	0.892969
ZFAND5	II 7d	-2.04018	0.892969
ZFAND5	I 7d	0.439885	0.892969
IL10RB	III 0	0.141419	0.893
IL10RB	II 0	0.423862	0.893
IL10RB	I 7d	-0.386813	0.893
IL10RB	II 7d	-1.73834	0.893
IL10RB	I 0	1.23398	0.893
IL10RB	III 7d	0.325889	0.893
FAM117B	III 0	0.468145	0.893366
FAM117B	III 7d	0.397955	0.893366
FAM117B	II 0	0.721454	0.893366
FAM117B	I 0	0.0102473	0.893366
FAM117B	II 7d	-1.98747	0.893366
FAM117B	I 7d	0.389667	0.893366
SPAG9	III 0	0.654558	0.893739
SPAG9	III 7d	0.144082	0.893739
SPAG9	II 0	0.062698	0.893739
SPAG9	II 7d	-1.76883	0.893739
SPAG9	I 0	1.16309	0.893739
SPAG9	I 7d	-0.255592	0.893739
ZCCHC7	III 0	0.50276	0.893979
ZCCHC7	I 7d	0.377787	0.893979
ZCCHC7	III 7d	0.649365	0.893979
ZCCHC7	II 7d	-2.01393	0.893979
ZCCHC7	II 0	0.172113	0.893979
ZCCHC7	I 0	0.311908	0.893979
PLEKHA2	I 7d	0.227739	0.894454
PLEKHA2	II 0	0.417239	0.894454
PLEKHA2	I 0	0.0239649	0.894454
PLEKHA2	III 0	0.326006	0.894454
PLEKHA2	III 7d	0.946866	0.894454
PLEKHA2	II 7d	-1.94181	0.894454
NPL	III 7d	0.0388986	0.894515
NPL	III 0	1.08785	0.894515
NPL	II 7d	-1.51802	0.894515
NPL	II 0	0.159496	0.894515
NPL	I 7d	-0.738043	0.894515
NPL	I 0	0.969815	0.894515
HIST1H2AC	II 0	0.186521	0.894979
HIST1H2AC	I 0	0.300977	0.894979
HIST1H2AC	III 0	1.06293	0.894979
HIST1H2AC	III 7d	0.121434	0.894979
HIST1H2AC	I 7d	0.243996	0.894979
HIST1H2AC	II 7d	-1.91586	0.894979
TRAJ35	I 0	0.552097	0.895418
TRAJ35	II 0	0.115537	0.895418
TRAJ35	I 7d	0.338054	0.895418
TRAJ35	II 7d	-2.01424	0.895418
TRAJ35	III 7d	0.534193	0.895418
TRAJ35	III 0	0.474363	0.895418
HIST1H3A	II 0	0.0106518	0.895637
HIST1H3A	III 0	0.624016	0.895637
HIST1H3A	I 7d	0.303928	0.895637
HIST1H3A	III 7d	0.620338	0.895637
HIST1H3A	I 0	0.428457	0.895637
HIST1H3A	II 7d	-1.98739	0.895637
MCTP2	II 7d	-1.85741	0.896128
MCTP2	III 7d	-0.245546	0.896128
MCTP2	I 7d	0.0246727	0.896128
MCTP2	II 0	0.516998	0.896128
MCTP2	III 0	0.741829	0.896128
MCTP2	I 0	0.81946	0.896128
DOCK10	II 0	0.76123	0.898
DOCK10	I 0	-0.410623	0.898
DOCK10	III 7d	0.839647	0.898
DOCK10	I 7d	-0.0614491	0.898
DOCK10	III 0	0.641009	0.898
DOCK10	II 7d	-1.76981	0.898
TOR1AIP2	II 0	0.272234	0.898377
TOR1AIP2	I 0	0.639027	0.898377
TOR1AIP2	III 7d	0.192171	0.898377
TOR1AIP2	III 0	0.571222	0.898377
TOR1AIP2	I 7d	0.33572	0.898377
TOR1AIP2	II 7d	-2.01037	0.898377
SETD5	III 7d	0.549338	0.898952
SETD5	II 0	0.4545	0.898952
SETD5	I 7d	-0.352335	0.898952
SETD5	III 0	0.00586124	0.898952
SETD5	II 7d	-1.76941	0.898952
SETD5	I 0	1.11205	0.898952
UBE2B	III 7d	0.15999	0.899096
UBE2B	I 7d	-0.836693	0.899096
UBE2B	III 0	1.16555	0.899096
UBE2B	I 0	0.849605	0.899096
UBE2B	II 7d	-1.47492	0.899096
UBE2B	II 0	0.136469	0.899096
IDI1	I 0	0.596445	0.899118
IDI1	III 7d	0.33421	0.899118
IDI1	III 0	1.10101	0.899118
IDI1	II 0	-0.155197	0.899118
IDI1	I 7d	-0.0619738	0.899118
IDI1	II 7d	-1.8145	0.899118
PNRC1	II 0	0.237757	0.89919
PNRC1	I 7d	0.311276	0.89919
PNRC1	II 7d	-2.01841	0.89919
PNRC1	I 0	0.548008	0.89919
PNRC1	III 0	0.306038	0.89919
PNRC1	III 7d	0.615329	0.89919
BCAS2	II 0	0.440911	0.899669
BCAS2	III 0	0.357812	0.899669
BCAS2	I 0	-0.0818181	0.899669
BCAS2	III 7d	1.17028	0.899669
BCAS2	I 7d	-0.0716377	0.899669
BCAS2	II 7d	-1.81554	0.899669
TPT1-AS1	III 7d	-0.126577	0.900959
TPT1-AS1	I 0	0.382073	0.900959
TPT1-AS1	III 0	0.543536	0.900959
TPT1-AS1	II 7d	-1.89965	0.900959
TPT1-AS1	II 0	0.955418	0.900959
TPT1-AS1	I 7d	0.145199	0.900959
CDRT15	II 0	0.319651	0.901287
CDRT15	I 0	0.563684	0.901287
CDRT15	I 7d	0.359115	0.901287
CDRT15	II 7d	-2.03412	0.901287
CDRT15	III 7d	0.38947	0.901287
CDRT15	III 0	0.402205	0.901287
GBP2	I 0	0.507617	0.901352
GBP2	II 0	-0.164258	0.901352
GBP2	I 7d	-0.269659	0.901352
GBP2	III 0	1.24008	0.901352
GBP2	II 7d	-1.71562	0.901352
GBP2	III 7d	0.401836	0.901352
PIGB	II 7d	-1.67049	0.901396
PIGB	III 0	1.00886	0.901396
PIGB	III 7d	0.696595	0.901396
PIGB	I 7d	-0.437843	0.901396
PIGB	II 0	-0.264148	0.901396
PIGB	I 0	0.66703	0.901396
LPGAT1	II 0	0.713748	0.902134
LPGAT1	III 0	0.884738	0.902134
LPGAT1	III 7d	0.293481	0.902134
LPGAT1	I 7d	-1.23184	0.902134
LPGAT1	I 0	0.64111	0.902134
LPGAT1	II 7d	-1.30124	0.902134
KIAA0753	I 0	1.05965	0.902648
KIAA0753	I 7d	-0.118396	0.902648
KIAA0753	II 7d	-1.86076	0.902648
KIAA0753	II 0	0.026154	0.902648
KIAA0753	III 7d	0.468815	0.902648
KIAA0753	III 0	0.42453	0.902648
RTN4	II 0	0.70967	0.903515
RTN4	I 0	0.669003	0.903515
RTN4	III 7d	0.700266	0.903515
RTN4	III 0	0.494226	0.903515
RTN4	I 7d	-1.24423	0.903515
RTN4	II 7d	-1.32894	0.903515
APPL1	III 0	0.626422	0.903731
APPL1	II 0	0.0138197	0.903731
APPL1	I 7d	-0.120675	0.903731
APPL1	III 7d	1.14032	0.903731
APPL1	II 7d	-1.80844	0.903731
APPL1	I 0	0.148557	0.903731
MFN1	III 0	0.724534	0.903746
MFN1	II 0	0.0268278	0.903746
MFN1	III 7d	1.22652	0.903746
MFN1	II 7d	-1.66187	0.903746
MFN1	I 7d	-0.439289	0.903746
MFN1	I 0	0.123277	0.903746
MBOAT1	II 7d	-1.33946	0.903867
MBOAT1	III 0	0.813404	0.903867
MBOAT1	I 0	-0.0160794	0.903867
MBOAT1	I 7d	-1.07342	0.903867
MBOAT1	II 0	1.01597	0.903867
MBOAT1	III 7d	0.599594	0.903867
ANXA3	II 0	1.31242	0.904037
ANXA3	I 7d	-0.493907	0.904037
ANXA3	II 7d	-1.61438	0.904037
ANXA3	III 7d	-0.0942148	0.904037
ANXA3	I 0	0.339207	0.904037
ANXA3	III 0	0.550867	0.904037
KIF5B	II 0	0.932476	0.904121
KIF5B	III 0	0.70611	0.904121
KIF5B	I 0	0.137078	0.904121
KIF5B	II 7d	-1.31386	0.904121
KIF5B	III 7d	0.712562	0.904121
KIF5B	I 7d	-1.17436	0.904121
CCDC59	I 0	0.644082	0.904266
CCDC59	III 0	0.294567	0.904266
CCDC59	III 7d	0.563761	0.904266
CCDC59	II 0	0.247766	0.904266
CCDC59	I 7d	0.262369	0.904266
CCDC59	II 7d	-2.01254	0.904266
ADRBK2	II 0	1.08365	0.904822
ADRBK2	III 7d	0.886658	0.904822
ADRBK2	III 0	0.193676	0.904822
ADRBK2	I 7d	-0.889375	0.904822
ADRBK2	I 0	0.198975	0.904822
ADRBK2	II 7d	-1.47358	0.904822
LPIN2	III 0	0.652538	0.90543
LPIN2	II 0	-0.155396	0.90543
LPIN2	III 7d	0.615738	0.90543
LPIN2	I 0	0.981823	0.90543
LPIN2	II 7d	-1.75906	0.90543
LPIN2	I 7d	-0.335647	0.90543
LCP2	II 0	0.428399	0.906253
LCP2	I 0	0.778252	0.906253
LCP2	III 7d	0.25764	0.906253
LCP2	III 0	0.308533	0.906253
LCP2	II 7d	-1.99947	0.906253
LCP2	I 7d	0.226641	0.906253
IFNGR2	II 0	0.671185	0.906298
IFNGR2	I 7d	-0.185883	0.906298
IFNGR2	III 0	0.294344	0.906298
IFNGR2	II 7d	-1.82497	0.906298
IFNGR2	III 7d	-0.00243808	0.906298
IFNGR2	I 0	1.04776	0.906298
SNORA31	III 7d	0.493196	0.906456
SNORA31	II 7d	-1.57901	0.906456
SNORA31	I 7d	-0.55282	0.906456
SNORA31	III 0	1.3707	0.906456
SNORA31	I 0	0.280833	0.906456
SNORA31	II 0	-0.0128997	0.906456
DIP2B	II 7d	-1.93262	0.90743
DIP2B	II 0	0.363071	0.90743
DIP2B	III 0	0.660687	0.90743
DIP2B	I 0	0.82585	0.90743
DIP2B	III 7d	-0.0332152	0.90743
DIP2B	I 7d	0.11623	0.90743
GNS	III 0	0.462864	0.907541
GNS	III 7d	0.77332	0.907541
GNS	I 0	0.109509	0.907541
GNS	II 0	1.08041	0.907541
GNS	II 7d	-1.39397	0.907541
GNS	I 7d	-1.03213	0.907541
ARHGAP15	I 7d	-0.810086	0.907947
ARHGAP15	I 0	0.962218	0.907947
ARHGAP15	III 0	1.0267	0.907947
ARHGAP15	II 7d	-1.5172	0.907947
ARHGAP15	III 7d	0.120927	0.907947
ARHGAP15	II 0	0.217442	0.907947
KIAA0368	III 7d	0.759115	0.908019
KIAA0368	II 0	0.303969	0.908019
KIAA0368	I 0	1.05545	0.908019
KIAA0368	III 0	0.279683	0.908019
KIAA0368	II 7d	-1.56203	0.908019
KIAA0368	I 7d	-0.836187	0.908019
CMTM6	I 7d	-1.1907	0.908116
CMTM6	III 0	0.977718	0.908116
CMTM6	I 0	0.620262	0.908116
CMTM6	II 0	0.630254	0.908116
CMTM6	III 7d	0.289354	0.908116
CMTM6	II 7d	-1.32688	0.908116
TLR5	III 0	0.274638	0.908163
TLR5	II 0	1.36931	0.908163
TLR5	I 0	0.130798	0.908163
TLR5	I 7d	-0.489165	0.908163
TLR5	II 7d	-1.63446	0.908163
TLR5	III 7d	0.348884	0.908163
KAT7	III 7d	0.994355	0.908509
KAT7	III 0	0.238994	0.908509
KAT7	I 7d	0.0748931	0.908509
KAT7	I 0	0.0447587	0.908509
KAT7	II 7d	-1.9076	0.908509
KAT7	II 0	0.554601	0.908509
S100A12	II 7d	-1.35181	0.908578
S100A12	I 0	0.286708	0.908578
S100A12	I 7d	-1.07012	0.908578
S100A12	III 7d	0.180691	0.908578
S100A12	III 0	1.01255	0.908578
S100A12	II 0	0.941985	0.908578
EAPP	III 7d	0.437264	0.908906
EAPP	I 7d	0.248631	0.908906
EAPP	II 0	0.138112	0.908906
EAPP	II 7d	-2.00489	0.908906
EAPP	I 0	0.664848	0.908906
EAPP	III 0	0.516036	0.908906
NPIPA3	II 0	0.293038	0.910168
NPIPA3	II 7d	-2.01784	0.910168
NPIPA3	I 0	0.442251	0.910168
NPIPA3	III 7d	0.266273	0.910168
NPIPA3	I 7d	0.335609	0.910168
NPIPA3	III 0	0.680673	0.910168
SDHC	I 0	0.822474	0.910549
SDHC	II 0	0.011332	0.910549
SDHC	I 7d	0.0554336	0.910549
SDHC	III 7d	0.581791	0.910549
SDHC	III 0	0.468622	0.910549
SDHC	II 7d	-1.93965	0.910549
UBQLN1	II 0	1.18633	0.910925
UBQLN1	I 7d	-0.412776	0.910925
UBQLN1	III 0	0.0497848	0.910925
UBQLN1	I 0	0.158594	0.910925
UBQLN1	III 7d	0.715784	0.910925
UBQLN1	II 7d	-1.69772	0.910925
PSMD8	III 0	0.260536	0.911402
PSMD8	II 0	0.690633	0.911402
PSMD8	III 7d	0.876159	0.911402
PSMD8	I 0	-0.0143309	0.911402
PSMD8	II 7d	-1.91739	0.911402
PSMD8	I 7d	0.104394	0.911402
MCMBP	III 0	0.901623	0.911434
MCMBP	I 0	0.741433	0.911434
MCMBP	III 7d	0.199971	0.911434
MCMBP	I 7d	-1.13689	0.911434
MCMBP	II 7d	-1.36686	0.911434
MCMBP	II 0	0.660718	0.911434
TRAJ33	I 0	0.0448685	0.911568
TRAJ33	III 0	0.160984	0.911568
TRAJ33	II 7d	-1.90477	0.911568
TRAJ33	II 0	0.813297	0.911568
TRAJ33	III 7d	0.823807	0.911568
TRAJ33	I 7d	0.0618118	0.911568
STT3A	II 7d	-1.77227	0.911597
STT3A	III 0	0.613137	0.911597
STT3A	I 0	-0.326409	0.911597
STT3A	I 7d	-0.141418	0.911597
STT3A	III 7d	0.942106	0.911597
STT3A	II 0	0.684852	0.911597
ETV6	II 0	0.539484	0.911891
ETV6	III 0	0.307574	0.911891
ETV6	II 7d	-1.99066	0.911891
ETV6	I 7d	0.189786	0.911891
ETV6	III 7d	0.193436	0.911891
ETV6	I 0	0.760383	0.911891
SP1	I 0	1.14633	0.911984
SP1	II 0	0.348043	0.911984
SP1	I 7d	-0.872376	0.911984
SP1	II 7d	-1.53465	0.911984
SP1	III 7d	0.32959	0.911984
SP1	III 0	0.58306	0.911984
NBR2	I 0	1.01335	0.912059
NBR2	III 0	0.345937	0.912059
NBR2	III 7d	0.815051	0.912059
NBR2	I 7d	-0.799826	0.912059
NBR2	II 0	0.208508	0.912059
NBR2	II 7d	-1.58302	0.912059
PITPNC1	I 0	0.907065	0.912145
PITPNC1	II 0	-0.134086	0.912145
PITPNC1	III 0	0.597962	0.912145
PITPNC1	I 7d	-0.330009	0.912145
PITPNC1	II 7d	-1.77566	0.912145
PITPNC1	III 7d	0.734727	0.912145
CLEC12A	III 7d	0.551606	0.912214
CLEC12A	III 0	1.12272	0.912214
CLEC12A	I 0	0.12805	0.912214
CLEC12A	II 0	0.639065	0.912214
CLEC12A	I 7d	-1.09803	0.912214
CLEC12A	II 7d	-1.34342	0.912214
IKBIP	II 0	0.325359	0.912752
IKBIP	II 7d	-1.58562	0.912752
IKBIP	I 0	1.18283	0.912752
IKBIP	III 0	0.508683	0.912752
IKBIP	I 7d	-0.776486	0.912752
IKBIP	III 7d	0.345237	0.912752
CRK	I 7d	0.0626985	0.912952
CRK	III 7d	0.131952	0.912952
CRK	II 7d	-1.94399	0.912952
CRK	I 0	0.919255	0.912952
CRK	III 0	0.34431	0.912952
CRK	II 0	0.485775	0.912952
GLIPR1	III 7d	0.74469	0.912995
GLIPR1	III 0	0.969104	0.912995
GLIPR1	II 0	0.763016	0.912995
GLIPR1	I 7d	-0.997159	0.912995
GLIPR1	I 0	-0.0936553	0.912995
GLIPR1	II 7d	-1.386	0.912995
PLEKHM1	III 0	0.315203	0.91307
PLEKHM1	II 0	0.327101	0.91307
PLEKHM1	I 7d	0.225401	0.91307
PLEKHM1	II 7d	-2.0132	0.91307
PLEKHM1	III 7d	0.442751	0.91307
PLEKHM1	I 0	0.702744	0.91307
SMAD4	II 0	0.368171	0.913257
SMAD4	III 7d	0.582804	0.913257
SMAD4	II 7d	-1.91202	0.913257
SMAD4	I 7d	-0.0645352	0.913257
SMAD4	I 0	0.924434	0.913257
SMAD4	III 0	0.101145	0.913257
THADA	I 0	0.525229	0.913317
THADA	I 7d	0.313706	0.913317
THADA	III 7d	0.200685	0.913317
THADA	III 0	0.502567	0.913317
THADA	II 7d	-2.02483	0.913317
THADA	II 0	0.482642	0.913317
SPDYE6	III 0	0.933568	0.913329
SPDYE6	III 7d	0.588766	0.913329
SPDYE6	I 7d	-0.409591	0.913329
SPDYE6	II 7d	-1.62551	0.913329
SPDYE6	II 0	0.904567	0.913329
SPDYE6	I 0	-0.391795	0.913329
UQCRC2	I 0	-0.307677	0.913605
UQCRC2	III 0	0.675822	0.913605
UQCRC2	I 7d	-0.371025	0.913605
UQCRC2	II 7d	-1.67564	0.913605
UQCRC2	II 0	0.621944	0.913605
UQCRC2	III 7d	1.05658	0.913605
RBM14	III 7d	0.609986	0.913894
RBM14	III 0	0.128536	0.913894
RBM14	I 7d	-0.115372	0.913894
RBM14	II 7d	-1.89286	0.913894
RBM14	II 0	0.311506	0.913894
RBM14	I 0	0.9582	0.913894
SLC39A6	III 7d	0.76555	0.913913
SLC39A6	I 0	-0.133722	0.913913
SLC39A6	III 0	0.712742	0.913913
SLC39A6	II 0	1.00087	0.913913
SLC39A6	I 7d	-0.912198	0.913913
SLC39A6	II 7d	-1.43325	0.913913
HIST1H2BG	III 7d	0.190562	0.914261
HIST1H2BG	II 0	0.160005	0.914261
HIST1H2BG	III 0	0.856086	0.914261
HIST1H2BG	I 7d	0.19547	0.914261
HIST1H2BG	I 0	0.560687	0.914261
HIST1H2BG	II 7d	-1.96281	0.914261
DUSP1	II 7d	-2.00269	0.914505
DUSP1	II 0	0.70227	0.914505
DUSP1	I 7d	0.240784	0.914505
DUSP1	I 0	0.548022	0.914505
DUSP1	III 7d	0.197251	0.914505
DUSP1	III 0	0.314365	0.914505
OSBPL2	III 7d	0.0380797	0.914621
OSBPL2	III 0	0.460298	0.914621
OSBPL2	II 0	0.480699	0.914621
OSBPL2	II 7d	-1.93275	0.914621
OSBPL2	I 0	0.904234	0.914621
OSBPL2	I 7d	0.0494392	0.914621
SQRDL	II 0	0.328976	0.914828
SQRDL	II 7d	-1.83591	0.914828
SQRDL	I 7d	-0.125078	0.914828
SQRDL	III 0	0.828015	0.914828
SQRDL	III 7d	-0.0963772	0.914828
SQRDL	I 0	0.900373	0.914828
INO80D	I 7d	0.11787	0.915051
INO80D	III 0	0.638852	0.915051
INO80D	I 0	0.0279392	0.915051
INO80D	II 0	0.223763	0.915051
INO80D	III 7d	0.913297	0.915051
INO80D	II 7d	-1.92172	0.915051
ZYG11B	III 0	0.808588	0.91507
ZYG11B	I 0	0.837564	0.91507
ZYG11B	II 0	0.603605	0.91507
ZYG11B	II 7d	-1.39167	0.91507
ZYG11B	III 7d	0.269323	0.91507
ZYG11B	I 7d	-1.12741	0.91507
KLHL8	I 7d	-0.620572	0.915406
KLHL8	III 7d	0.276559	0.915406
KLHL8	III 0	0.231634	0.915406
KLHL8	I 0	1.14187	0.915406
KLHL8	II 7d	-1.66604	0.915406
KLHL8	II 0	0.636548	0.915406
WDR3	I 0	1.07931	0.91556
WDR3	II 0	0.464261	0.91556
WDR3	III 0	0.101644	0.91556
WDR3	I 7d	-0.325553	0.91556
WDR3	III 7d	0.487444	0.91556
WDR3	II 7d	-1.80711	0.91556
ZCCHC2	I 7d	-0.213132	0.916321
ZCCHC2	III 7d	0.512468	0.916321
ZCCHC2	III 0	0.434374	0.916321
ZCCHC2	II 0	0.0669466	0.916321
ZCCHC2	II 7d	-1.84571	0.916321
ZCCHC2	I 0	1.04505	0.916321
SYK	III 7d	0.304721	0.916359
SYK	I 7d	-0.556385	0.916359
SYK	III 0	0.311935	0.916359
SYK	II 0	0.449913	0.916359
SYK	II 7d	-1.69865	0.916359
SYK	I 0	1.18847	0.916359
SAMD9	III 7d	0.548732	0.916574
SAMD9	III 0	1.16885	0.916574
SAMD9	I 7d	-0.997017	0.916574
SAMD9	II 0	0.640222	0.916574
SAMD9	I 0	0.0277331	0.916574
SAMD9	II 7d	-1.38852	0.916574
MAPK14	III 0	0.554972	0.916849
MAPK14	II 7d	-1.6103	0.916849
MAPK14	II 0	0.809261	0.916849
MAPK14	I 7d	-0.672093	0.916849
MAPK14	III 7d	-0.0751613	0.916849
MAPK14	I 0	0.99332	0.916849
CR1	I 0	0.79137	0.91699
CR1	III 7d	0.0957658	0.91699
CR1	III 0	0.703647	0.91699
CR1	II 0	0.869993	0.91699
CR1	II 7d	-1.43636	0.91699
CR1	I 7d	-1.02442	0.91699
KIF13A	II 0	0.606426	0.917403
KIF13A	III 7d	0.00545984	0.917403
KIF13A	I 0	1.06894	0.917403
KIF13A	III 0	0.653019	0.917403
KIF13A	I 7d	-0.754784	0.917403
KIF13A	II 7d	-1.57906	0.917403
RPL28	II 0	-0.00455639	0.917506
RPL28	II 7d	-1.95759	0.917506
RPL28	III 7d	0.706493	0.917506
RPL28	III 0	0.597047	0.917506
RPL28	I 0	0.547656	0.917506
RPL28	I 7d	0.110946	0.917506
HMGCR	III 7d	-0.108395	0.918266
HMGCR	III 0	0.849337	0.918266
HMGCR	II 0	1.12643	0.918266
HMGCR	II 7d	-1.54691	0.918266
HMGCR	I 0	0.365962	0.918266
HMGCR	I 7d	-0.686418	0.918266
PCGF3	III 7d	0.0878444	0.918327
PCGF3	I 0	0.688401	0.918327
PCGF3	I 7d	0.137473	0.918327
PCGF3	II 7d	-1.96936	0.918327
PCGF3	III 0	0.349083	0.918327
PCGF3	II 0	0.706563	0.918327
AHR	II 7d	-1.44067	0.918416
AHR	III 7d	0.819435	0.918416
AHR	I 7d	-0.955861	0.918416
AHR	I 0	0.00474742	0.918416
AHR	III 0	0.559062	0.918416
AHR	II 0	1.01329	0.918416
ATAD2B	III 0	0.151341	0.918696
ATAD2B	III 7d	0.206859	0.918696
ATAD2B	I 0	1.02644	0.918696
ATAD2B	II 7d	-1.7588	0.918696
ATAD2B	II 0	0.785976	0.918696
ATAD2B	I 7d	-0.411824	0.918696
DIDO1	III 0	0.681415	0.918839
DIDO1	I 7d	0.194186	0.918839
DIDO1	II 7d	-1.98862	0.918839
DIDO1	II 0	0.169097	0.918839
DIDO1	III 7d	0.285891	0.918839
DIDO1	I 0	0.658035	0.918839
ETS2	II 7d	-1.87933	0.919352
ETS2	III 7d	0.252595	0.919352
ETS2	III 0	0.106821	0.919352
ETS2	I 0	0.561578	0.919352
ETS2	I 7d	-0.0768655	0.919352
ETS2	II 0	1.0352	0.919352
REPS2	II 7d	-1.90992	0.919514
REPS2	III 0	0.388797	0.919514
REPS2	I 0	0.964122	0.919514
REPS2	II 0	0.133149	0.919514
REPS2	I 7d	-0.0743945	0.919514
REPS2	III 7d	0.498245	0.919514
TSC22D2	II 0	0.342377	0.919697
TSC22D2	I 0	0.984995	0.919697
TSC22D2	I 7d	-0.0625417	0.919697
TSC22D2	III 0	0.249545	0.919697
TSC22D2	III 7d	0.404646	0.919697
TSC22D2	II 7d	-1.91902	0.919697
TNRC6B	I 0	0.58868	0.919774
TNRC6B	II 7d	-2.02621	0.919774
TNRC6B	III 7d	0.396549	0.919774
TNRC6B	III 0	0.485724	0.919774
TNRC6B	I 7d	0.260583	0.919774
TNRC6B	II 0	0.294676	0.919774
SELL	III 7d	0.519612	0.920088
SELL	III 0	1.10051	0.920088
SELL	I 0	0.156036	0.920088
SELL	II 0	0.67312	0.920088
SELL	II 7d	-1.36946	0.920088
SELL	I 7d	-1.07982	0.920088
RAB27A	III 7d	0.540283	0.920291
RAB27A	II 0	0.865501	0.920291
RAB27A	II 7d	-1.37685	0.920291
RAB27A	I 7d	-1.06206	0.920291
RAB27A	I 0	0.0684424	0.920291
RAB27A	III 0	0.964687	0.920291
RNASEL	III 7d	0.266688	0.920309
RNASEL	III 0	1.00733	0.920309
RNASEL	I 7d	-0.911951	0.920309
RNASEL	I 0	0.884307	0.920309
RNASEL	II 7d	-1.49605	0.920309
RNASEL	II 0	0.24968	0.920309
LAPTM4A	III 7d	0.796329	0.920396
LAPTM4A	I 0	-0.212194	0.920396
LAPTM4A	II 0	1.06218	0.920396
LAPTM4A	I 7d	-0.640764	0.920396
LAPTM4A	III 0	0.564103	0.920396
LAPTM4A	II 7d	-1.56965	0.920396
DCUN1D1	III 0	0.627767	0.920614
DCUN1D1	I 7d	-1.08169	0.920614
DCUN1D1	I 0	0.183402	0.920614
DCUN1D1	III 7d	0.633363	0.920614
DCUN1D1	II 0	1.03003	0.920614
DCUN1D1	II 7d	-1.39288	0.920614
KDM1B	III 0	0.943141	0.920807
KDM1B	II 0	0.410813	0.920807
KDM1B	II 7d	-1.37159	0.920807
KDM1B	I 7d	-1.16293	0.920807
KDM1B	I 0	0.515465	0.920807
KDM1B	III 7d	0.665098	0.920807
LMNB1	III 0	0.706562	0.920856
LMNB1	II 7d	-1.51643	0.920856
LMNB1	III 7d	-0.0011396	0.920856
LMNB1	I 7d	-0.796488	0.920856
LMNB1	I 0	0.433086	0.920856
LMNB1	II 0	1.17441	0.920856
DHX9	II 7d	-1.43045	0.921109
DHX9	I 0	-0.00866832	0.921109
DHX9	III 7d	0.797432	0.921109
DHX9	III 0	0.656871	0.921109
DHX9	I 7d	-0.978732	0.921109
DHX9	II 0	0.963552	0.921109
ZNF148	III 7d	0.390907	0.921138
ZNF148	III 0	0.820455	0.921138
ZNF148	II 0	0.132051	0.921138
ZNF148	I 7d	0.211896	0.921138
ZNF148	I 0	0.426965	0.921138
ZNF148	II 7d	-1.98227	0.921138
LY86	II 7d	-1.4702	0.921268
LY86	III 7d	0.820473	0.921268
LY86	III 0	0.807051	0.921268
LY86	I 0	-0.172945	0.921268
LY86	II 0	0.869197	0.921268
LY86	I 7d	-0.853576	0.921268
TRA2B	III 7d	0.680544	0.921312
TRA2B	II 7d	-1.96456	0.921312
TRA2B	II 0	0.719109	0.921312
TRA2B	III 0	0.356535	0.921312
TRA2B	I 7d	0.179742	0.921312
TRA2B	I 0	0.0286315	0.921312
CHD2	II 7d	-1.99525	0.921422
CHD2	II 0	0.450267	0.921422
CHD2	III 0	0.449383	0.921422
CHD2	I 7d	0.172473	0.921422
CHD2	I 0	0.743047	0.921422
CHD2	III 7d	0.180079	0.921422
FAM129A	II 0	0.748786	0.92155
FAM129A	III 0	0.1357	0.92155
FAM129A	II 7d	-1.98615	0.92155
FAM129A	III 7d	0.508765	0.92155
FAM129A	I 0	0.440511	0.92155
FAM129A	I 7d	0.152387	0.92155
B4GALT5	III 7d	0.173758	0.921604
B4GALT5	III 0	0.335726	0.921604
B4GALT5	I 0	0.733478	0.921604
B4GALT5	I 7d	0.14107	0.921604
B4GALT5	II 7d	-1.98458	0.921604
B4GALT5	II 0	0.600546	0.921604
DNAJC13	III 0	0.751174	0.921639
DNAJC13	III 7d	0.801318	0.921639
DNAJC13	II 7d	-1.36418	0.921639
DNAJC13	II 0	0.682311	0.921639
DNAJC13	I 7d	-1.17291	0.921639
DNAJC13	I 0	0.302287	0.921639
PDZD8	III 7d	-0.0862174	0.921761
PDZD8	III 0	0.440516	0.921761
PDZD8	I 0	0.83052	0.921761
PDZD8	II 0	1.00003	0.921761
PDZD8	II 7d	-1.69322	0.921761
PDZD8	I 7d	-0.491627	0.921761
DERL2	II 7d	-1.40492	0.92178
DERL2	II 0	0.47458	0.92178
DERL2	I 0	0.112038	0.92178
DERL2	I 7d	-1.02127	0.92178
DERL2	III 0	1.08318	0.92178
DERL2	III 7d	0.756401	0.92178
MED13L	II 0	0.124734	0.921875
MED13L	I 0	0.945502	0.921875
MED13L	II 7d	-1.89829	0.921875
MED13L	III 7d	0.245344	0.921875
MED13L	I 7d	-0.0670937	0.921875
MED13L	III 0	0.649809	0.921875
LINC00869	I 0	0.330143	0.922154
LINC00869	II 0	0.0296115	0.922154
LINC00869	I 7d	0.11751	0.922154
LINC00869	III 7d	0.560999	0.922154
LINC00869	III 0	0.899072	0.922154
LINC00869	II 7d	-1.93734	0.922154
DCP2	III 0	0.333304	0.922168
DCP2	II 7d	-1.87125	0.922168
DCP2	I 0	0.956261	0.922168
DCP2	II 0	0.671289	0.922168
DCP2	I 7d	-0.140311	0.922168
DCP2	III 7d	0.0507101	0.922168
MANSC1	II 7d	-1.45359	0.922448
MANSC1	III 7d	0.118964	0.922448
MANSC1	III 0	0.667447	0.922448
MANSC1	I 7d	-1.00201	0.922448
MANSC1	I 0	0.711491	0.922448
MANSC1	II 0	0.957701	0.922448
SULF2	II 0	0.317558	0.922616
SULF2	III 7d	0.0574019	0.922616
SULF2	I 7d	-0.275208	0.922616
SULF2	III 0	0.642978	0.922616
SULF2	I 0	1.0658	0.922616
SULF2	II 7d	-1.80853	0.922616
MSL2	II 0	0.754739	0.922629
MSL2	I 0	0.839492	0.922629
MSL2	III 7d	0.399959	0.922629
MSL2	III 0	0.0373977	0.922629
MSL2	I 7d	-0.1496	0.922629
MSL2	II 7d	-1.88199	0.922629
RRAGC	II 0	1.19984	0.92266
RRAGC	I 7d	-0.790454	0.92266
RRAGC	III 0	0.265117	0.92266
RRAGC	I 0	0.212257	0.92266
RRAGC	III 7d	0.658225	0.92266
RRAGC	II 7d	-1.54498	0.92266
RGPD6	III 7d	0.82427	0.922781
RGPD6	I 0	-0.29829	0.922781
RGPD6	II 0	0.947726	0.922781
RGPD6	III 0	0.652705	0.922781
RGPD6	I 7d	-0.49462	0.922781
RGPD6	II 7d	-1.63179	0.922781
TTC37	II 0	1.114	0.923175
TTC37	III 7d	0.715592	0.923175
TTC37	III 0	0.57076	0.923175
TTC37	I 0	-0.105596	0.923175
TTC37	II 7d	-1.51958	0.923175
TTC37	I 7d	-0.775181	0.923175
IL2RG	II 0	0.505523	0.923235
IL2RG	I 7d	-0.0903218	0.923235
IL2RG	II 7d	-1.81967	0.923235
IL2RG	I 0	-0.240773	0.923235
IL2RG	III 0	0.739914	0.923235
IL2RG	III 7d	0.905333	0.923235
KCNJ15	III 7d	-0.204141	0.92342
KCNJ15	II 0	0.628951	0.92342
KCNJ15	II 7d	-1.74365	0.92342
KCNJ15	I 0	0.856124	0.92342
KCNJ15	III 0	0.81549	0.92342
KCNJ15	I 7d	-0.352772	0.92342
F8A1	III 0	0.247867	0.924052
F8A1	II 0	0.33845	0.924052
F8A1	III 7d	0.738233	0.924052
F8A1	II 7d	-1.99337	0.924052
F8A1	I 7d	0.132115	0.924052
F8A1	I 0	0.536705	0.924052
PECAM1	III 7d	0.490977	0.924121
PECAM1	II 0	0.482998	0.924121
PECAM1	I 0	0.98617	0.924121
PECAM1	III 0	0.118463	0.924121
PECAM1	II 7d	-1.8696	0.924121
PECAM1	I 7d	-0.209008	0.924121
LEMD3	II 0	0.384317	0.924242
LEMD3	I 0	-0.0743826	0.924242
LEMD3	III 7d	0.365237	0.924242
LEMD3	III 0	1.29124	0.924242
LEMD3	I 7d	-0.237324	0.924242
LEMD3	II 7d	-1.72909	0.924242
LIPN	I 0	0.410379	0.92426
LIPN	III 0	1.05025	0.92426
LIPN	II 0	0.595353	0.92426
LIPN	III 7d	0.451097	0.92426
LIPN	I 7d	-1.13545	0.92426
LIPN	II 7d	-1.37163	0.92426
CREBBP	I 7d	-0.0129189	0.924488
CREBBP	I 0	0.910807	0.924488
CREBBP	II 0	0.285377	0.924488
CREBBP	III 0	0.61388	0.924488
CREBBP	II 7d	-1.92256	0.924488
CREBBP	III 7d	0.125417	0.924488
RAB10	III 7d	0.597335	0.924706
RAB10	I 7d	-0.976904	0.924706
RAB10	III 0	0.774972	0.924706
RAB10	II 0	1.02315	0.924706
RAB10	II 7d	-1.42875	0.924706
RAB10	I 0	0.0101999	0.924706
PAFAH1B2	I 0	1.09522	0.924813
PAFAH1B2	II 7d	-1.83983	0.924813
PAFAH1B2	I 7d	-0.269163	0.924813
PAFAH1B2	III 7d	0.347491	0.924813
PAFAH1B2	III 0	0.319567	0.924813
PAFAH1B2	II 0	0.346718	0.924813
FNDC3B	II 0	0.638964	0.924824
FNDC3B	II 7d	-1.66608	0.924824
FNDC3B	III 0	0.549463	0.924824
FNDC3B	I 0	1.07144	0.924824
FNDC3B	I 7d	-0.604873	0.924824
FNDC3B	III 7d	0.0110838	0.924824
GPR183	III 7d	0.815723	0.925145
GPR183	I 7d	-0.464493	0.925145
GPR183	III 0	0.704876	0.925145
GPR183	II 0	0.901478	0.925145
GPR183	II 7d	-1.6471	0.925145
GPR183	I 0	-0.310486	0.925145
KIAA0825	III 0	0.79945	0.925156
KIAA0825	I 7d	-0.397242	0.925156
KIAA0825	II 7d	-1.73969	0.925156
KIAA0825	III 7d	-0.106814	0.925156
KIAA0825	I 0	0.969265	0.925156
KIAA0825	II 0	0.475035	0.925156
SGTB	III 7d	0.622359	0.925236
SGTB	I 7d	-0.268877	0.925236
SGTB	I 0	-0.278132	0.925236
SGTB	II 0	1.02901	0.925236
SGTB	III 0	0.629846	0.925236
SGTB	II 7d	-1.7342	0.925236
MBOAT2	II 7d	-1.84739	0.925252
MBOAT2	II 0	0.210057	0.925252
MBOAT2	III 0	0.563239	0.925252
MBOAT2	III 7d	0.234923	0.925252
MBOAT2	I 7d	-0.220151	0.925252
MBOAT2	I 0	1.05932	0.925252
MORC3	II 7d	-1.92813	0.925361
MORC3	I 7d	-0.00022222	0.925361
MORC3	I 0	0.857071	0.925361
MORC3	III 0	0.681184	0.925361
MORC3	II 0	0.133208	0.925361
MORC3	III 7d	0.256887	0.925361
SLC6A6	III 7d	0.10575	0.925391
SLC6A6	II 0	0.536058	0.925391
SLC6A6	I 7d	-0.236326	0.925391
SLC6A6	II 7d	-1.84171	0.925391
SLC6A6	I 0	1.05154	0.925391
SLC6A6	III 0	0.384683	0.925391
NPEPPS	II 0	0.404672	0.925542
NPEPPS	III 7d	-0.0172483	0.925542
NPEPPS	I 7d	-0.498229	0.925542
NPEPPS	I 0	1.04102	0.925542
NPEPPS	III 0	0.77411	0.925542
NPEPPS	II 7d	-1.70433	0.925542
MEGF9	II 0	0.594794	0.925789
MEGF9	III 7d	-0.00430815	0.925789
MEGF9	III 0	0.894496	0.925789
MEGF9	II 7d	-1.5366	0.925789
MEGF9	I 7d	-0.835475	0.925789
MEGF9	I 0	0.88709	0.925789
TM9SF4	III 7d	1.0349	0.92579
TM9SF4	I 0	0.673447	0.92579
TM9SF4	II 0	0.296433	0.92579
TM9SF4	II 7d	-1.79833	0.92579
TM9SF4	I 7d	-0.36039	0.92579
TM9SF4	III 0	0.153941	0.92579
TFCP2	III 7d	1.19258	0.926011
TFCP2	III 0	0.52481	0.926011
TFCP2	I 0	0.174609	0.926011
TFCP2	I 7d	-0.329042	0.926011
TFCP2	II 0	0.203948	0.926011
TFCP2	II 7d	-1.76691	0.926011
ZNF12	II 0	0.424667	0.926104
ZNF12	I 7d	0.119815	0.926104
ZNF12	III 7d	0.711721	0.926104
ZNF12	I 0	0.536334	0.926104
ZNF12	II 7d	-1.99274	0.926104
ZNF12	III 0	0.200205	0.926104
HNRNPU	III 0	0.432902	0.926106
HNRNPU	II 7d	-1.92775	0.926106
HNRNPU	II 0	0.815546	0.926106
HNRNPU	III 7d	0.645164	0.926106
HNRNPU	I 0	-0.0678799	0.926106
HNRNPU	I 7d	0.102019	0.926106
MIR616	II 0	0.337683	0.926142
MIR616	III 7d	0.468405	0.926142
MIR616	I 7d	0.260432	0.926142
MIR616	III 0	0.491142	0.926142
MIR616	II 7d	-2.0327	0.926142
MIR616	I 0	0.475036	0.926142
WDFY3	III 7d	0.0535101	0.926253
WDFY3	III 0	0.636558	0.926253
WDFY3	II 0	0.793269	0.926253
WDFY3	I 7d	-0.866916	0.926253
WDFY3	I 0	0.920839	0.926253
WDFY3	II 7d	-1.53726	0.926253
RNASE2	III 0	0.677859	0.926754
RNASE2	II 7d	-1.54798	0.926754
RNASE2	II 0	0.884972	0.926754
RNASE2	III 7d	0.898036	0.926754
RNASE2	I 0	-0.193827	0.926754
RNASE2	I 7d	-0.719056	0.926754
UBLCP1	II 0	0.474031	0.926916
UBLCP1	II 7d	-1.48282	0.926916
UBLCP1	I 7d	-0.862705	0.926916
UBLCP1	III 7d	0.893437	0.926916
UBLCP1	I 0	-0.0381129	0.926916
UBLCP1	III 0	1.01617	0.926916
CPNE2	II 7d	-1.68583	0.927374
CPNE2	II 0	0.836473	0.927374
CPNE2	I 7d	-0.508	0.927374
CPNE2	III 0	0.688268	0.927374
CPNE2	III 7d	-0.166797	0.927374
CPNE2	I 0	0.835883	0.927374
PATL1	III 0	0.309459	0.927474
PATL1	II 0	0.370296	0.927474
PATL1	III 7d	0.451811	0.927474
PATL1	I 0	0.74972	0.927474
PATL1	II 7d	-1.99688	0.927474
PATL1	I 7d	0.115597	0.927474
PYGL	II 0	0.84252	0.927491
PYGL	I 0	0.694595	0.927491
PYGL	III 0	0.789821	0.927491
PYGL	I 7d	-0.373344	0.927491
PYGL	II 7d	-1.73053	0.927491
PYGL	III 7d	-0.22306	0.927491
XPO7	I 0	0.184106	0.927584
XPO7	III 7d	1.07242	0.927584
XPO7	II 0	0.772624	0.927584
XPO7	I 7d	-0.421739	0.927584
XPO7	III 0	0.131529	0.927584
XPO7	II 7d	-1.73894	0.927584
CD300LF	III 0	0.332395	0.927778
CD300LF	II 0	0.218508	0.927778
CD300LF	I 7d	-0.158083	0.927778
CD300LF	III 7d	0.51747	0.927778
CD300LF	I 0	0.982682	0.927778
CD300LF	II 7d	-1.89297	0.927778
SPCS3	II 7d	-1.47243	0.927781
SPCS3	I 7d	-0.904574	0.927781
SPCS3	III 7d	0.878619	0.927781
SPCS3	III 0	0.742944	0.927781
SPCS3	II 0	0.8274	0.927781
SPCS3	I 0	-0.0719632	0.927781
MRFAP1L1	II 7d	-1.51207	0.927831
MRFAP1L1	III 7d	0.952123	0.927831
MRFAP1L1	III 0	0.533199	0.927831
MRFAP1L1	I 7d	-0.84824	0.927831
MRFAP1L1	I 0	-0.0210302	0.927831
MRFAP1L1	II 0	0.896018	0.927831
MED28	II 0	0.583454	0.927847
MED28	II 7d	-2.02112	0.927847
MED28	III 0	0.291618	0.927847
MED28	III 7d	0.543022	0.927847
MED28	I 7d	0.221199	0.927847
MED28	I 0	0.381832	0.927847
HIGD1A	III 0	0.687375	0.928163
HIGD1A	II 0	0.877381	0.928163
HIGD1A	I 0	-0.262544	0.928163
HIGD1A	II 7d	-1.82001	0.928163
HIGD1A	III 7d	0.606959	0.928163
HIGD1A	I 7d	-0.0891597	0.928163
RAPGEF2	I 0	1.06784	0.928216
RAPGEF2	III 7d	0.38241	0.928216
RAPGEF2	II 0	0.164318	0.928216
RAPGEF2	III 0	0.50572	0.928216
RAPGEF2	II 7d	-1.82921	0.928216
RAPGEF2	I 7d	-0.291084	0.928216
HIST1H2BD	II 0	0.888966	0.928312
HIST1H2BD	III 7d	0.101001	0.928312
HIST1H2BD	III 0	1.15183	0.928312
HIST1H2BD	I 7d	-0.489954	0.928312
HIST1H2BD	II 7d	-1.62231	0.928312
HIST1H2BD	I 0	-0.0295371	0.928312
CLDND1	III 7d	0.775562	0.928414
CLDND1	III 0	1.16149	0.928414
CLDND1	II 0	0.377943	0.928414
CLDND1	I 7d	-0.785449	0.928414
CLDND1	I 0	-0.0164718	0.928414
CLDND1	II 7d	-1.51308	0.928414
KRR1	I 0	-0.250437	0.928593
KRR1	II 0	0.941762	0.928593
KRR1	I 7d	-0.612416	0.928593
KRR1	II 7d	-1.59055	0.928593
KRR1	III 7d	0.79403	0.928593
KRR1	III 0	0.717615	0.928593
ABHD5	I 7d	-0.441044	0.92879
ABHD5	III 7d	-0.0984621	0.92879
ABHD5	III 0	0.822644	0.92879
ABHD5	I 0	0.948359	0.92879
ABHD5	II 0	0.493613	0.92879
ABHD5	II 7d	-1.72511	0.92879
IL18R1	III 0	1.31994	0.929009
IL18R1	II 7d	-1.61371	0.929009
IL18R1	I 0	0.333587	0.929009
IL18R1	III 7d	0.031176	0.929009
IL18R1	II 0	0.483605	0.929009
IL18R1	I 7d	-0.554592	0.929009
PGGT1B	II 7d	-1.43404	0.92902
PGGT1B	III 7d	0.892123	0.92902
PGGT1B	I 0	0.0711572	0.92902
PGGT1B	II 0	0.68338	0.92902
PGGT1B	III 0	0.802801	0.92902
PGGT1B	I 7d	-1.01542	0.92902
RB1	I 0	-0.0114673	0.929108
RB1	I 7d	-0.950375	0.929108
RB1	II 7d	-1.44683	0.929108
RB1	III 0	0.819248	0.929108
RB1	II 0	0.980481	0.929108
RB1	III 7d	0.608947	0.929108
UBE2A	II 0	0.560829	0.929116
UBE2A	III 7d	0.219929	0.929116
UBE2A	II 7d	-1.65419	0.929116
UBE2A	III 0	0.442241	0.929116
UBE2A	I 0	1.11343	0.929116
UBE2A	I 7d	-0.682238	0.929116
SEC24A	III 0	0.000556373	0.929183
SEC24A	I 0	0.449214	0.929183
SEC24A	I 7d	-0.468794	0.929183
SEC24A	II 7d	-1.73468	0.929183
SEC24A	II 0	1.00255	0.929183
SEC24A	III 7d	0.751146	0.929183
MAP3K5	III 7d	0.0713177	0.929332
MAP3K5	II 0	0.421315	0.929332
MAP3K5	II 7d	-1.61192	0.929332
MAP3K5	III 0	0.824563	0.929332
MAP3K5	I 0	1.01217	0.929332
MAP3K5	I 7d	-0.717453	0.929332
LACTB	II 7d	-1.5919	0.929332
LACTB	II 0	0.322375	0.929332
LACTB	I 0	-0.0860635	0.929332
LACTB	III 7d	0.917573	0.929332
LACTB	III 0	1.06063	0.929332
LACTB	I 7d	-0.62262	0.929332
PARP14	III 7d	0.336007	0.929339
PARP14	III 0	1.10574	0.929339
PARP14	I 7d	0.0155953	0.929339
PARP14	I 0	0.287017	0.929339
PARP14	II 7d	-1.88717	0.929339
PARP14	II 0	0.142807	0.929339
UVRAG	III 0	0.192073	0.929431
UVRAG	III 7d	0.614551	0.929431
UVRAG	I 0	0.483861	0.929431
UVRAG	II 0	0.57118	0.929431
UVRAG	I 7d	0.13972	0.929431
UVRAG	II 7d	-2.00139	0.929431
DNAJB6	II 0	0.63902	0.929502
DNAJB6	I 7d	0.145495	0.929502
DNAJB6	III 7d	0.410737	0.929502
DNAJB6	III 0	0.226934	0.929502
DNAJB6	II 7d	-2.00318	0.929502
DNAJB6	I 0	0.580993	0.929502
MCEMP1	I 7d	-0.932667	0.929591
MCEMP1	II 0	1.05509	0.929591
MCEMP1	III 7d	0.135384	0.929591
MCEMP1	III 0	0.619354	0.929591
MCEMP1	I 0	0.617424	0.929591
MCEMP1	II 7d	-1.49458	0.929591
VNN1	III 7d	0.433627	0.929613
VNN1	III 0	0.913329	0.929613
VNN1	II 0	0.492292	0.929613
VNN1	I 0	0.693899	0.929613
VNN1	II 7d	-1.41746	0.929613
VNN1	I 7d	-1.11568	0.929613
IFNAR2	II 0	0.25454	0.929691
IFNAR2	III 0	0.610127	0.929691
IFNAR2	II 7d	-1.85081	0.929691
IFNAR2	III 7d	0.176447	0.929691
IFNAR2	I 7d	-0.219057	0.929691
IFNAR2	I 0	1.02875	0.929691
ACSL3	III 0	0.52625	0.929758
ACSL3	I 0	0.309848	0.929758
ACSL3	II 0	1.25764	0.929758
ACSL3	III 7d	0.0652814	0.929758
ACSL3	I 7d	-0.483504	0.929758
ACSL3	II 7d	-1.67552	0.929758
PGM2	III 7d	0.0837062	0.930109
PGM2	II 7d	-1.47067	0.930109
PGM2	III 0	0.924209	0.930109
PGM2	I 7d	-0.924916	0.930109
PGM2	I 0	0.413048	0.930109
PGM2	II 0	0.974621	0.930109
NUFIP2	II 7d	-2.02113	0.93035
NUFIP2	III 0	0.543468	0.93035
NUFIP2	I 0	0.582569	0.93035
NUFIP2	II 0	0.377147	0.93035
NUFIP2	I 7d	0.214766	0.93035
NUFIP2	III 7d	0.303182	0.93035
SFT2D2	III 0	0.650801	0.930437
SFT2D2	III 7d	1.07473	0.930437
SFT2D2	II 7d	-1.64784	0.930437
SFT2D2	I 0	-0.168431	0.930437
SFT2D2	II 0	0.625687	0.930437
SFT2D2	I 7d	-0.534952	0.930437
WDR44	II 0	0.854154	0.930707
WDR44	III 0	0.81871	0.930707
WDR44	II 7d	-1.39092	0.930707
WDR44	III 7d	0.554312	0.930707
WDR44	I 0	0.291996	0.930707
WDR44	I 7d	-1.12825	0.930707
ARPC3	II 7d	-1.56944	0.930829
ARPC3	III 0	1.01253	0.930829
ARPC3	II 0	0.154328	0.930829
ARPC3	III 7d	0.344181	0.930829
ARPC3	I 0	0.856142	0.930829
ARPC3	I 7d	-0.797741	0.930829
CPEB2	III 7d	0.181848	0.930895
CPEB2	II 0	0.421883	0.930895
CPEB2	I 7d	-0.0115442	0.930895
CPEB2	III 0	0.45155	0.930895
CPEB2	I 0	0.899437	0.930895
CPEB2	II 7d	-1.94317	0.930895
CTSS	III 0	0.860268	0.931007
CTSS	I 7d	-0.918664	0.931007
CTSS	I 0	-0.0669499	0.931007
CTSS	II 0	0.843991	0.931007
CTSS	II 7d	-1.46408	0.931007
CTSS	III 7d	0.745433	0.931007
KLF3	III 7d	0.554249	0.931219
KLF3	II 7d	-1.80955	0.931219
KLF3	II 0	0.245366	0.931219
KLF3	I 0	1.05386	0.931219
KLF3	III 0	0.329143	0.931219
KLF3	I 7d	-0.373069	0.931219
PROSER1	I 0	-0.191005	0.931335
PROSER1	II 7d	-1.5806	0.931335
PROSER1	I 7d	-0.669568	0.931335
PROSER1	III 7d	0.918079	0.931335
PROSER1	III 0	0.677483	0.931335
PROSER1	II 0	0.845609	0.931335
SRRM1	II 0	0.677099	0.931413
SRRM1	II 7d	-1.79396	0.931413
SRRM1	III 7d	1.06483	0.931413
SRRM1	I 7d	-0.263502	0.931413
SRRM1	I 0	-0.0295415	0.931413
SRRM1	III 0	0.345074	0.931413
AKTIP	II 7d	-1.73207	0.931827
AKTIP	III 0	0.87301	0.931827
AKTIP	II 0	0.894092	0.931827
AKTIP	I 0	0.521318	0.931827
AKTIP	I 7d	-0.355147	0.931827
AKTIP	III 7d	-0.201202	0.931827
AFF4	I 0	0.145675	0.931857
AFF4	III 0	0.736001	0.931857
AFF4	II 7d	-1.99835	0.931857
AFF4	III 7d	0.447149	0.931857
AFF4	II 0	0.433763	0.931857
AFF4	I 7d	0.235761	0.931857
SERINC1	I 0	-0.0429368	0.932263
SERINC1	III 0	0.895078	0.932263
SERINC1	I 7d	-0.93558	0.932263
SERINC1	II 7d	-1.45909	0.932263
SERINC1	II 0	0.81034	0.932263
SERINC1	III 7d	0.732186	0.932263
ORC3	III 7d	0.653192	0.932561
ORC3	II 0	0.477739	0.932561
ORC3	I 7d	0.0766221	0.932561
ORC3	III 0	0.818464	0.932561
ORC3	II 7d	-1.91217	0.932561
ORC3	I 0	-0.113849	0.932561
TM9SF2	II 7d	-1.43753	0.932566
TM9SF2	III 0	0.910687	0.932566
TM9SF2	I 7d	-0.993774	0.932566
TM9SF2	I 0	0.0284282	0.932566
TM9SF2	II 0	0.780956	0.932566
TM9SF2	III 7d	0.711237	0.932566
STIM2	III 0	0.217308	0.932647
STIM2	II 0	0.521893	0.932647
STIM2	II 7d	-1.92146	0.932647
STIM2	I 0	0.26277	0.932647
STIM2	I 7d	-0.0385682	0.932647
STIM2	III 7d	0.958056	0.932647
UBE2J1	III 0	0.421091	0.932687
UBE2J1	I 7d	-0.673535	0.932687
UBE2J1	II 0	1.2731	0.932687
UBE2J1	III 7d	0.307523	0.932687
UBE2J1	II 7d	-1.60527	0.932687
UBE2J1	I 0	0.277099	0.932687
PTTG1IP	II 7d	-1.98021	0.932728
PTTG1IP	I 7d	0.109285	0.932728
PTTG1IP	I 0	0.465101	0.932728
PTTG1IP	III 0	0.259527	0.932728
PTTG1IP	II 0	0.824321	0.932728
PTTG1IP	III 7d	0.321971	0.932728
MED14	III 7d	1.01607	0.932815
MED14	II 7d	-1.79185	0.932815
MED14	III 0	0.117398	0.932815
MED14	II 0	0.761272	0.932815
MED14	I 7d	-0.332765	0.932815
MED14	I 0	0.22987	0.932815
KRCC1	III 7d	0.578047	0.932867
KRCC1	III 0	0.936456	0.932867
KRCC1	I 0	0.147262	0.932867
KRCC1	II 0	0.808272	0.932867
KRCC1	I 7d	-1.057	0.932867
KRCC1	II 7d	-1.41304	0.932867
CD47	III 0	0.815408	0.932972
CD47	I 7d	-0.585463	0.932972
CD47	II 0	0.580157	0.932972
CD47	I 0	-0.188122	0.932972
CD47	II 7d	-1.61999	0.932972
CD47	III 7d	0.998006	0.932972
SMARCC1	III 0	0.541756	0.933006
SMARCC1	III 7d	0.442402	0.933006
SMARCC1	I 0	0.776137	0.933006
SMARCC1	II 0	0.16394	0.933006
SMARCC1	II 7d	-1.96963	0.933006
SMARCC1	I 7d	0.0453985	0.933006
NAIP	I 7d	-0.794833	0.933136
NAIP	II 0	1.2	0.933136
NAIP	III 0	0.592607	0.933136
NAIP	I 0	0.0728535	0.933136
NAIP	II 7d	-1.53497	0.933136
NAIP	III 7d	0.464342	0.933136
NKTR	III 0	0.806587	0.933336
NKTR	II 7d	-1.58673	0.933336
NKTR	III 7d	1.09017	0.933336
NKTR	II 0	0.391534	0.933336
NKTR	I 0	-0.00160249	0.933336
NKTR	I 7d	-0.699949	0.933336
C1orf162	I 0	0.412567	0.933848
C1orf162	I 7d	-0.68499	0.933848
C1orf162	III 7d	1.13968	0.933848
C1orf162	II 0	0.532581	0.933848
C1orf162	III 0	0.24832	0.933848
C1orf162	II 7d	-1.64815	0.933848
ELOVL5	II 7d	-1.90046	0.933899
ELOVL5	II 0	0.289298	0.933899
ELOVL5	III 0	0.568775	0.933899
ELOVL5	I 0	0.961756	0.933899
ELOVL5	III 7d	0.202846	0.933899
ELOVL5	I 7d	-0.122218	0.933899
DDX58	II 0	0.640028	0.93394
DDX58	II 7d	-1.44684	0.93394
DDX58	I 0	0.0784243	0.93394
DDX58	III 7d	0.586152	0.93394
DDX58	III 0	1.10484	0.93394
DDX58	I 7d	-0.962613	0.93394
BCAS3	III 0	0.571362	0.934322
BCAS3	I 7d	-0.726411	0.934322
BCAS3	I 0	1.09486	0.934322
BCAS3	III 7d	0.34644	0.934322
BCAS3	II 7d	-1.6431	0.934322
BCAS3	II 0	0.356849	0.934322
P4HA1	I 0	0.0466964	0.934549
P4HA1	II 7d	-1.45451	0.934549
P4HA1	II 0	0.868632	0.934549
P4HA1	III 0	0.763016	0.934549
P4HA1	I 7d	-0.983828	0.934549
P4HA1	III 7d	0.759993	0.934549
CSE1L	III 0	0.815597	0.93485
CSE1L	II 0	0.866473	0.93485
CSE1L	II 7d	-1.52576	0.93485
CSE1L	I 7d	-0.79298	0.93485
CSE1L	I 0	-0.142424	0.93485
CSE1L	III 7d	0.779092	0.93485
HIPK1	I 7d	-0.309335	0.934877
HIPK1	I 0	0.995147	0.934877
HIPK1	II 0	0.526438	0.934877
HIPK1	III 0	0.175329	0.934877
HIPK1	II 7d	-1.84345	0.934877
HIPK1	III 7d	0.455869	0.934877
PHKB	II 0	0.291791	0.934911
PHKB	I 0	0.0984805	0.934911
PHKB	II 7d	-1.7958	0.934911
PHKB	III 0	0.554819	0.934911
PHKB	III 7d	1.13619	0.934911
PHKB	I 7d	-0.285484	0.934911
IFIT2	II 0	0.345909	0.935208
IFIT2	I 7d	-0.175344	0.935208
IFIT2	II 7d	-1.80351	0.935208
IFIT2	I 0	0.334766	0.935208
IFIT2	III 0	1.21577	0.935208
IFIT2	III 7d	0.082406	0.935208
ZNF117	I 0	0.878006	0.935679
ZNF117	I 7d	-0.932527	0.935679
ZNF117	II 0	0.240142	0.935679
ZNF117	II 7d	-1.53346	0.935679
ZNF117	III 7d	0.529024	0.935679
ZNF117	III 0	0.818817	0.935679
EMR3	II 0	0.77161	0.935765
EMR3	I 7d	-0.864688	0.935765
EMR3	II 7d	-1.51802	0.935765
EMR3	III 0	1.00081	0.935765
EMR3	III 7d	0.0181729	0.935765
EMR3	I 0	0.592113	0.935765
BBIP1	III 0	1.02388	0.935951
BBIP1	II 7d	-1.66757	0.935951
BBIP1	I 0	0.818124	0.935951
BBIP1	III 7d	0.374819	0.935951
BBIP1	II 0	0.0495708	0.935951
BBIP1	I 7d	-0.598824	0.935951
TPP1	II 7d	-1.51668	0.936094
TPP1	II 0	0.562258	0.936094
TPP1	III 0	0.661266	0.936094
TPP1	I 0	0.134485	0.936094
TPP1	I 7d	-0.899337	0.936094
TPP1	III 7d	1.05801	0.936094
PTMA	II 7d	-1.95187	0.936601
PTMA	III 7d	0.428806	0.936601
PTMA	I 7d	-0.0411526	0.936601
PTMA	II 0	0.336694	0.936601
PTMA	III 0	0.351183	0.936601
PTMA	I 0	0.876334	0.936601
CREB1	III 0	0.587827	0.936606
CREB1	II 0	0.0849897	0.936606
CREB1	III 7d	0.81622	0.936606
CREB1	I 7d	-0.00117759	0.936606
CREB1	II 7d	-1.94271	0.936606
CREB1	I 0	0.454852	0.936606
PLXDC2	II 0	0.622387	0.936672
PLXDC2	II 7d	-1.42193	0.936672
PLXDC2	I 7d	-1.13664	0.936672
PLXDC2	III 7d	0.738389	0.936672
PLXDC2	III 0	0.733484	0.936672
PLXDC2	I 0	0.464309	0.936672
ZDHHC2	II 0	0.566196	0.93695
ZDHHC2	III 7d	0.97733	0.93695
ZDHHC2	III 0	0.440739	0.93695
ZDHHC2	II 7d	-1.87641	0.93695
ZDHHC2	I 7d	-0.0943802	0.93695
ZDHHC2	I 0	-0.0134775	0.93695
DDX26B	III 0	0.883874	0.937031
DDX26B	II 0	0.114603	0.937031
DDX26B	II 7d	-1.9043	0.937031
DDX26B	III 7d	0.257218	0.937031
DDX26B	I 0	0.713393	0.937031
DDX26B	I 7d	-0.0647923	0.937031
EMB	II 0	0.717694	0.937232
EMB	III 7d	0.757419	0.937232
EMB	III 0	0.968928	0.937232
EMB	II 7d	-1.57889	0.937232
EMB	I 0	-0.203151	0.937232
EMB	I 7d	-0.661998	0.937232
RNF111	II 7d	-2.00996	0.937796
RNF111	III 0	0.442429	0.937796
RNF111	III 7d	0.368584	0.937796
RNF111	I 7d	0.128005	0.937796
RNF111	II 0	0.396559	0.937796
RNF111	I 0	0.674388	0.937796
LYSMD3	III 7d	0.636118	0.937849
LYSMD3	I 7d	-0.78687	0.937849
LYSMD3	III 0	0.96842	0.937849
LYSMD3	II 0	0.834164	0.937849
LYSMD3	I 0	-0.126543	0.937849
LYSMD3	II 7d	-1.52529	0.937849
MOB1A	III 7d	0.797843	0.938024
MOB1A	I 0	-0.139566	0.938024
MOB1A	I 7d	-0.747224	0.938024
MOB1A	II 0	0.895818	0.938024
MOB1A	III 0	0.749304	0.938024
MOB1A	II 7d	-1.55617	0.938024
DDX21	III 7d	0.634597	0.938028
DDX21	II 0	1.17189	0.938028
DDX21	III 0	0.288394	0.938028
DDX21	I 0	0.105755	0.938028
DDX21	II 7d	-1.69539	0.938028
DDX21	I 7d	-0.505247	0.938028
SLC16A6	II 7d	-1.4936	0.938089
SLC16A6	III 0	0.589201	0.938089
SLC16A6	III 7d	0.283098	0.938089
SLC16A6	I 7d	-0.980414	0.938089
SLC16A6	II 0	1.0221	0.938089
SLC16A6	I 0	0.579615	0.938089
LBR	III 0	0.947844	0.938233
LBR	II 7d	-1.4248	0.938233
LBR	III 7d	0.405659	0.938233
LBR	I 7d	-1.07953	0.938233
LBR	I 0	0.376166	0.938233
LBR	II 0	0.77466	0.938233
ARF1	I 0	0.760143	0.938356
ARF1	II 7d	-1.97185	0.938356
ARF1	III 7d	0.567051	0.938356
ARF1	III 0	0.38602	0.938356
ARF1	II 0	0.251742	0.938356
ARF1	I 7d	0.00689558	0.938356
PNPLA8	I 7d	-0.696927	0.938682
PNPLA8	III 7d	0.63978	0.938682
PNPLA8	I 0	0.0330212	0.938682
PNPLA8	III 0	0.468896	0.938682
PNPLA8	II 7d	-1.59809	0.938682
PNPLA8	II 0	1.15332	0.938682
HIST2H2BF	II 0	0.520211	0.938835
HIST2H2BF	III 0	0.738687	0.938835
HIST2H2BF	I 0	0.585863	0.938835
HIST2H2BF	I 7d	0.0723795	0.938835
HIST2H2BF	II 7d	-1.95795	0.938835
HIST2H2BF	III 7d	0.0408139	0.938835
CNOT11	III 7d	0.254783	0.938885
CNOT11	II 7d	-2.00516	0.938885
CNOT11	III 0	0.496475	0.938885
CNOT11	I 0	0.6578	0.938885
CNOT11	I 7d	0.12843	0.938885
CNOT11	II 0	0.467676	0.938885
CXCR4	II 0	0.65034	0.939067
CXCR4	I 7d	0.191725	0.939067
CXCR4	II 7d	-2.01363	0.939067
CXCR4	III 7d	0.273744	0.939067
CXCR4	III 0	0.510632	0.939067
CXCR4	I 0	0.387189	0.939067
DOCK8	III 7d	0.0870517	0.93909
DOCK8	II 7d	-1.72403	0.93909
DOCK8	II 0	0.413326	0.93909
DOCK8	III 0	0.723737	0.93909
DOCK8	I 0	1.02474	0.93909
DOCK8	I 7d	-0.524825	0.93909
LINC01347	III 7d	0.232696	0.93933
LINC01347	I 0	0.923872	0.93933
LINC01347	I 7d	-0.0998236	0.93933
LINC01347	II 0	0.442055	0.93933
LINC01347	III 0	0.42613	0.93933
LINC01347	II 7d	-1.92493	0.93933
SIGLEC9	III 0	0.251156	0.939419
SIGLEC9	III 7d	0.187491	0.939419
SIGLEC9	I 0	0.836974	0.939419
SIGLEC9	II 7d	-1.86739	0.939419
SIGLEC9	I 7d	-0.223258	0.939419
SIGLEC9	II 0	0.815023	0.939419
SRP68	II 7d	-1.85749	0.939467
SRP68	III 7d	0.903992	0.939467
SRP68	III 0	0.696127	0.939467
SRP68	I 7d	-0.104787	0.939467
SRP68	I 0	-0.111642	0.939467
SRP68	II 0	0.473801	0.939467
RASA1	II 0	0.956541	0.940015
RASA1	III 7d	0.873968	0.940015
RASA1	III 0	0.436941	0.940015
RASA1	I 7d	-0.838168	0.940015
RASA1	I 0	0.123912	0.940015
RASA1	II 7d	-1.55319	0.940015
EFCAB14	II 7d	-1.64134	0.940088
EFCAB14	II 0	0.646197	0.940088
EFCAB14	I 0	-0.152064	0.940088
EFCAB14	III 7d	0.990715	0.940088
EFCAB14	I 7d	-0.581883	0.940088
EFCAB14	III 0	0.738376	0.940088
UBL3	III 7d	0.896972	0.940115
UBL3	II 0	0.705653	0.940115
UBL3	II 7d	-1.50941	0.940115
UBL3	I 0	-0.000273275	0.940115
UBL3	III 0	0.794618	0.940115
UBL3	I 7d	-0.887563	0.940115
KBTBD2	II 0	0.730543	0.94055
KBTBD2	I 0	0.4497	0.94055
KBTBD2	I 7d	0.131559	0.94055
KBTBD2	III 7d	0.336733	0.94055
KBTBD2	II 7d	-2.00209	0.94055
KBTBD2	III 0	0.353558	0.94055
KIAA0232	III 0	0.763707	0.940617
KIAA0232	I 7d	-0.176972	0.940617
KIAA0232	III 7d	-0.0978806	0.940617
KIAA0232	II 0	0.921769	0.940617
KIAA0232	II 7d	-1.83031	0.940617
KIAA0232	I 0	0.419692	0.940617
SDAD1	II 0	0.544768	0.940735
SDAD1	I 7d	-0.311149	0.940735
SDAD1	III 0	0.800333	0.940735
SDAD1	II 7d	-1.75711	0.940735
SDAD1	I 0	-0.193831	0.940735
SDAD1	III 7d	0.916991	0.940735
HNRNPA2B1	II 0	0.32849	0.940791
HNRNPA2B1	I 7d	0.171011	0.940791
HNRNPA2B1	III 7d	0.465825	0.940791
HNRNPA2B1	II 7d	-1.99438	0.940791
HNRNPA2B1	I 0	0.251086	0.940791
HNRNPA2B1	III 0	0.777972	0.940791
ARFGEF1	II 7d	-1.63489	0.940831
ARFGEF1	III 0	1.2332	0.940831
ARFGEF1	II 0	0.65989	0.940831
ARFGEF1	III 7d	0.0494557	0.940831
ARFGEF1	I 7d	-0.554542	0.940831
ARFGEF1	I 0	0.246885	0.940831
SRPK2	III 0	0.589345	0.941535
SRPK2	II 0	0.317595	0.941535
SRPK2	I 7d	-0.175459	0.941535
SRPK2	I 0	0.950646	0.941535
SRPK2	III 7d	0.208346	0.941535
SRPK2	II 7d	-1.89047	0.941535
C5AR1	III 7d	0.113163	0.941652
C5AR1	II 7d	-1.77255	0.941652
C5AR1	III 0	0.415689	0.941652
C5AR1	II 0	0.707944	0.941652
C5AR1	I 0	0.984736	0.941652
C5AR1	I 7d	-0.448987	0.941652
AGAP9	II 0	0.357523	0.941671
AGAP9	I 0	0.368973	0.941671
AGAP9	II 7d	-2.01354	0.941671
AGAP9	III 7d	0.65159	0.941671
AGAP9	III 0	0.483871	0.941671
AGAP9	I 7d	0.151586	0.941671
STYX	II 7d	-1.6456	0.941696
STYX	I 7d	-0.560563	0.941696
STYX	III 7d	0.878767	0.941696
STYX	I 0	-0.199482	0.941696
STYX	II 0	0.75778	0.941696
STYX	III 0	0.769099	0.941696
MMADHC	III 0	0.944131	0.941759
MMADHC	II 7d	-1.44569	0.941759
MMADHC	II 0	0.67874	0.941759
MMADHC	III 7d	0.660148	0.941759
MMADHC	I 7d	-1.03977	0.941759
MMADHC	I 0	0.202444	0.941759
TM7SF3	III 0	0.787689	0.941763
TM7SF3	I 7d	-0.614185	0.941763
TM7SF3	II 0	0.175861	0.941763
TM7SF3	III 7d	1.07555	0.941763
TM7SF3	I 0	0.236061	0.941763
TM7SF3	II 7d	-1.66098	0.941763
AGAP6	I 0	0.365278	0.94181
AGAP6	III 0	0.37746	0.94181
AGAP6	III 7d	0.735862	0.94181
AGAP6	II 7d	-1.99977	0.94181
AGAP6	II 0	0.415067	0.94181
AGAP6	I 7d	0.1061	0.94181
ZNF800	I 7d	-0.159322	0.94181
ZNF800	II 0	0.872661	0.94181
ZNF800	II 7d	-1.84758	0.94181
ZNF800	III 7d	0.792907	0.94181
ZNF800	I 0	-0.0665861	0.94181
ZNF800	III 0	0.407918	0.94181
UBE2D3	III 0	0.446092	0.941818
UBE2D3	III 7d	0.445886	0.941818
UBE2D3	II 7d	-2.02576	0.941818
UBE2D3	I 7d	0.188469	0.941818
UBE2D3	I 0	0.382834	0.941818
UBE2D3	II 0	0.562484	0.941818
FAM105A	I 7d	-0.920601	0.941872
FAM105A	II 0	0.268276	0.941872
FAM105A	I 0	0.862121	0.941872
FAM105A	III 0	0.785102	0.941872
FAM105A	III 7d	0.557533	0.941872
FAM105A	II 7d	-1.55243	0.941872
MME	II 0	0.900037	0.941876
MME	III 0	1.05452	0.941876
MME	III 7d	0.175008	0.941876
MME	I 0	0.217121	0.941876
MME	I 7d	-0.822156	0.941876
MME	II 7d	-1.52453	0.941876
CLIP1	I 0	0.999277	0.941913
CLIP1	III 0	0.555039	0.941913
CLIP1	III 7d	0.458415	0.941913
CLIP1	I 7d	-0.863733	0.941913
CLIP1	II 0	0.444593	0.941913
CLIP1	II 7d	-1.59359	0.941913
LIN7A	III 7d	-0.128766	0.941983
LIN7A	II 0	0.79635	0.941983
LIN7A	III 0	0.926793	0.941983
LIN7A	I 7d	-0.532664	0.941983
LIN7A	II 7d	-1.68041	0.941983
LIN7A	I 0	0.618698	0.941983
GINM1	II 0	1.17964	0.942094
GINM1	I 0	-0.0284393	0.942094
GINM1	III 0	0.546283	0.942094
GINM1	II 7d	-1.68638	0.942094
GINM1	III 7d	0.476777	0.942094
GINM1	I 7d	-0.487883	0.942094
CCDC90B	II 7d	-1.65609	0.942216
CCDC90B	III 7d	0.731397	0.942216
CCDC90B	I 0	0.53406	0.942216
CCDC90B	II 0	0.961849	0.942216
CCDC90B	III 0	0.132069	0.942216
CCDC90B	I 7d	-0.703287	0.942216
DDX52	I 0	0.0566467	0.94225
DDX52	III 7d	0.937738	0.94225
DDX52	I 7d	-0.209009	0.94225
DDX52	III 0	0.294729	0.94225
DDX52	II 7d	-1.84458	0.94225
DDX52	II 0	0.764473	0.94225
DNAJB14	II 0	0.240986	0.942297
DNAJB14	I 0	0.0251051	0.942297
DNAJB14	III 7d	0.862268	0.942297
DNAJB14	III 0	1.0674	0.942297
DNAJB14	II 7d	-1.66699	0.942297
DNAJB14	I 7d	-0.528774	0.942297
GPR174	III 0	0.661536	0.942321
GPR174	II 0	0.902449	0.942321
GPR174	II 7d	-1.7284	0.942321
GPR174	I 7d	-0.376819	0.942321
GPR174	I 0	-0.215239	0.942321
GPR174	III 7d	0.756476	0.942321
MCTP1	III 0	0.504978	0.94237
MCTP1	III 7d	0.201668	0.94237
MCTP1	II 7d	-1.71765	0.94237
MCTP1	II 0	0.537732	0.94237
MCTP1	I 0	1.05909	0.94237
MCTP1	I 7d	-0.585821	0.94237
[truncated: 11,454 more rows]

## Sheet: Patient 2
Patient 2
gene	sample	value	score
C9orf156	II 7d	0.0386818	0.800163
C9orf156	I 0	1.49521	0.800163
C9orf156	II 0	0.79689	0.800163
C9orf156	III 0	-1.20291	0.800163
C9orf156	III 7d	-0.414324	0.800163
C9orf156	I 7d	-0.713549	0.800163
ZNF438	I 7d	-0.744268	0.800836
ZNF438	I 0	0.781201	0.800836
ZNF438	II 7d	-0.228	0.800836
ZNF438	II 0	1.56734	0.800836
ZNF438	III 7d	-0.252146	0.800836
ZNF438	III 0	-1.12413	0.800836
IGHG1	III 0	-0.818453	0.801604
IGHG1	III 7d	0.113871	0.801604
IGHG1	II 7d	-0.880619	0.801604
IGHG1	II 0	1.78036	0.801604
IGHG1	I 7d	-0.517673	0.801604
IGHG1	I 0	0.322516	0.801604
CD3E	II 7d	-1.66843	0.802211
CD3E	I 0	0.378704	0.802211
CD3E	I 7d	-0.0238385	0.802211
CD3E	III 0	-0.56102	0.802211
CD3E	II 0	0.91998	0.802211
CD3E	III 7d	0.9546	0.802211
C1orf21	I 0	0.784664	0.802437
C1orf21	II 7d	-1.43996	0.802437
C1orf21	III 7d	1.04426	0.802437
C1orf21	III 0	-0.99985	0.802437
C1orf21	II 0	0.17497	0.802437
C1orf21	I 7d	0.435922	0.802437
FLNA	II 7d	-1.63442	0.802782
FLNA	I 7d	0.312617	0.802782
FLNA	III 7d	0.56687	0.802782
FLNA	III 0	-0.701823	0.802782
FLNA	I 0	0.30649	0.802782
FLNA	II 0	1.15027	0.802782
SSSCA1	III 7d	0.444876	0.803282
SSSCA1	II 7d	-0.463317	0.803282
SSSCA1	I 0	0.333701	0.803282
SSSCA1	I 7d	-0.627561	0.803282
SSSCA1	II 0	1.57627	0.803282
SSSCA1	III 0	-1.26397	0.803282
IGLV1-40	III 0	-1.06825	0.803371
IGLV1-40	I 7d	-0.891534	0.803371
IGLV1-40	II 7d	-0.29984	0.803371
IGLV1-40	I 0	0.669461	0.803371
IGLV1-40	II 0	1.58931	0.803371
IGLV1-40	III 7d	0.000852541	0.803371
HIST1H2BF	II 0	1.52395	0.803538
HIST1H2BF	I 0	0.523198	0.803538
HIST1H2BF	II 7d	-0.321808	0.803538
HIST1H2BF	III 0	-1.17599	0.803538
HIST1H2BF	I 7d	-0.893715	0.803538
HIST1H2BF	III 7d	0.344365	0.803538
TRAJ7	III 7d	0.0355929	0.804117
TRAJ7	II 0	-0.142919	0.804117
TRAJ7	III 0	-0.560853	0.804117
TRAJ7	I 0	1.68152	0.804117
TRAJ7	I 7d	0.306597	0.804117
TRAJ7	II 7d	-1.31994	0.804117
HRH4	II 7d	-0.571511	0.804214
HRH4	I 0	1.77004	0.804214
HRH4	III 0	-1.02501	0.804214
HRH4	II 0	-0.325528	0.804214
HRH4	I 7d	-0.355372	0.804214
HRH4	III 7d	0.507378	0.804214
YIPF1	I 0	1.40377	0.804365
YIPF1	II 7d	-0.485992	0.804365
YIPF1	II 0	1.08157	0.804365
YIPF1	III 7d	-0.41579	0.804365
YIPF1	III 0	-0.478148	0.804365
YIPF1	I 7d	-1.10541	0.804365
CPNE2	I 0	0.510663	0.804732
CPNE2	II 7d	-1.07911	0.804732
CPNE2	III 0	-0.69369	0.804732
CPNE2	II 0	1.72219	0.804732
CPNE2	I 7d	-0.125718	0.804732
CPNE2	III 7d	-0.334336	0.804732
HEBP2	III 7d	0.370149	0.805687
HEBP2	III 0	-0.580984	0.805687
HEBP2	II 0	1.17079	0.805687
HEBP2	I 7d	-1.38898	0.805687
HEBP2	I 0	0.967307	0.805687
HEBP2	II 7d	-0.538288	0.805687
ZNF468	II 7d	-0.525395	0.807084
ZNF468	III 7d	0.353293	0.807084
ZNF468	III 0	-1.06145	0.807084
ZNF468	I 0	1.81718	0.807084
ZNF468	II 0	-0.291576	0.807084
ZNF468	I 7d	-0.292052	0.807084
TRAJ12	I 7d	-0.0549906	0.808485
TRAJ12	II 0	-0.340273	0.808485
TRAJ12	I 0	1.82427	0.808485
TRAJ12	III 7d	0.283124	0.808485
TRAJ12	III 0	-0.916742	0.808485
TRAJ12	II 7d	-0.795391	0.808485
LXN	I 0	1.39612	0.808504
LXN	III 7d	-0.107377	0.808504
LXN	II 7d	0.0499753	0.808504
LXN	I 7d	-0.968087	0.808504
LXN	III 0	-1.19302	0.808504
LXN	II 0	0.822392	0.808504
ANAPC13	III 7d	0.456799	0.809153
ANAPC13	I 7d	0.731501	0.809153
ANAPC13	III 0	-0.9756	0.809153
ANAPC13	II 7d	-1.41019	0.809153
ANAPC13	I 0	1.14592	0.809153
ANAPC13	II 0	0.0515677	0.809153
LGALS9C	I 0	0.683291	0.809261
LGALS9C	III 0	-1.18197	0.809261
LGALS9C	I 7d	-0.745044	0.809261
LGALS9C	II 0	1.583	0.809261
LGALS9C	II 7d	-0.263278	0.809261
LGALS9C	III 7d	-0.0760038	0.809261
GPI	I 7d	-0.308066	0.809532
GPI	III 0	-0.640426	0.809532
GPI	II 7d	-1.41552	0.809532
GPI	III 7d	0.772773	0.809532
GPI	I 0	0.23524	0.809532
GPI	II 0	1.356	0.809532
PIGL	III 7d	0.418056	0.809542
PIGL	I 0	1.82484	0.809542
PIGL	III 0	-0.916848	0.809542
PIGL	II 0	-0.229656	0.809542
PIGL	I 7d	-0.567974	0.809542
PIGL	II 7d	-0.528421	0.809542
LYRM5	I 7d	-1.12162	0.811102
LYRM5	III 7d	-0.358511	0.811102
LYRM5	III 0	-0.49315	0.811102
LYRM5	II 0	1.17516	0.811102
LYRM5	I 0	1.31305	0.811102
LYRM5	II 7d	-0.514922	0.811102
IFT88	III 0	-1.03951	0.811314
IFT88	I 7d	-0.308927	0.811314
IFT88	I 0	1.90058	0.811314
IFT88	II 7d	-0.342803	0.811314
IFT88	II 0	0.0855349	0.811314
IFT88	III 7d	-0.294872	0.811314
SGK1	III 0	-1.10024	0.811693
SGK1	I 7d	-1.10615	0.811693
SGK1	II 7d	-0.0104814	0.811693
SGK1	I 0	1.36377	0.811693
SGK1	II 0	0.840101	0.811693
SGK1	III 7d	0.0129947	0.811693
HTRA2	I 0	0.727184	0.811774
HTRA2	I 7d	-0.480552	0.811774
HTRA2	III 0	-0.610145	0.811774
HTRA2	III 7d	-0.445541	0.811774
HTRA2	II 7d	-0.888183	0.811774
HTRA2	II 0	1.69724	0.811774
SAMD8	II 7d	-0.709856	0.812243
SAMD8	II 0	0.323314	0.812243
SAMD8	I 7d	0.517636	0.812243
SAMD8	III 7d	-0.522307	0.812243
SAMD8	I 0	1.56934	0.812243
SAMD8	III 0	-1.17813	0.812243
RASA3	I 7d	0.190304	0.812359
RASA3	III 7d	0.746094	0.812359
RASA3	II 0	0.635677	0.812359
RASA3	I 0	0.685319	0.812359
RASA3	III 0	-0.426747	0.812359
RASA3	II 7d	-1.83065	0.812359
TRAV12-2	I 0	0.761408	0.812992
TRAV12-2	III 7d	-0.449953	0.812992
TRAV12-2	II 7d	-0.673113	0.812992
TRAV12-2	II 0	1.69057	0.812992
TRAV12-2	I 7d	-0.555669	0.812992
TRAV12-2	III 0	-0.773248	0.812992
GIN1	III 7d	-0.615948	0.813653
GIN1	I 7d	-0.589683	0.813653
GIN1	II 0	0.607913	0.813653
GIN1	I 0	1.75748	0.813653
GIN1	II 7d	-0.313341	0.813653
GIN1	III 0	-0.846416	0.813653
MANSC1	III 7d	-0.351986	0.814978
MANSC1	II 7d	-0.422592	0.814978
MANSC1	III 0	-1.22087	0.814978
MANSC1	II 0	1.62929	0.814978
MANSC1	I 0	0.675713	0.814978
MANSC1	I 7d	-0.309558	0.814978
IGLV@	I 0	0.288184	0.815326
IGLV@	I 7d	-0.718307	0.815326
IGLV@	II 7d	-0.828014	0.815326
IGLV@	III 0	-0.979789	0.815326
IGLV@	II 0	1.47339	0.815326
IGLV@	III 7d	0.764537	0.815326
RFWD2	III 0	-1.1297	0.81541
RFWD2	I 7d	0.387937	0.81541
RFWD2	II 7d	-0.849816	0.81541
RFWD2	I 0	1.67307	0.81541
RFWD2	III 7d	0.115128	0.81541
RFWD2	II 0	-0.196621	0.81541
TRMT12	III 7d	0.301061	0.815618
TRMT12	III 0	-0.953612	0.815618
TRMT12	I 0	0.742151	0.815618
TRMT12	II 7d	-0.367339	0.815618
TRMT12	I 7d	-1.14091	0.815618
TRMT12	II 0	1.41865	0.815618
KDM4C	II 7d	-1.19678	0.815657
KDM4C	III 0	-0.573571	0.815657
KDM4C	III 7d	0.567541	0.815657
KDM4C	II 0	-0.286304	0.815657
KDM4C	I 0	1.67352	0.815657
KDM4C	I 7d	-0.184403	0.815657
SS18L2	III 0	-0.662289	0.815978
SS18L2	I 0	0.859509	0.815978
SS18L2	III 7d	0.556692	0.815978
SS18L2	I 7d	-1.33535	0.815978
SS18L2	II 7d	-0.5926	0.815978
SS18L2	II 0	1.17404	0.815978
IGHV3-23	III 0	-0.918771	0.816035
IGHV3-23	I 0	0.398267	0.816035
IGHV3-23	II 7d	-0.9399	0.816035
IGHV3-23	I 7d	-0.173342	0.816035
IGHV3-23	II 0	1.75208	0.816035
IGHV3-23	III 7d	-0.118332	0.816035
WDR6	II 7d	-1.12862	0.816521
WDR6	III 0	-0.35137	0.816521
WDR6	I 0	1.12662	0.816521
WDR6	II 0	0.440197	0.816521
WDR6	III 7d	0.990014	0.816521
WDR6	I 7d	-1.07684	0.816521
HN1	II 0	1.11228	0.816871
HN1	I 7d	-1.30994	0.816871
HN1	II 7d	-0.382455	0.816871
HN1	III 7d	0.033418	0.816871
HN1	III 0	-0.662077	0.816871
HN1	I 0	1.20877	0.816871
SNORD1C	II 7d	-1.34336	0.817442
SNORD1C	II 0	0.436815	0.817442
SNORD1C	I 7d	0.0314517	0.817442
SNORD1C	III 0	-1.00233	0.817442
SNORD1C	III 7d	1.28261	0.817442
SNORD1C	I 0	0.594816	0.817442
C12orf65	II 0	0.344115	0.817811
C12orf65	I 0	1.43256	0.817811
C12orf65	I 7d	0.304402	0.817811
C12orf65	III 7d	-0.168792	0.817811
C12orf65	III 0	-0.292903	0.817811
C12orf65	II 7d	-1.61938	0.817811
HSBP1L1	I 7d	-0.666872	0.818782
HSBP1L1	III 0	-1.19932	0.818782
HSBP1L1	III 7d	-0.0174349	0.818782
HSBP1L1	II 7d	-0.349084	0.818782
HSBP1L1	I 0	0.615238	0.818782
HSBP1L1	II 0	1.61748	0.818782
FLJ38717	III 0	-0.971026	0.818977
FLJ38717	III 7d	0.116664	0.818977
FLJ38717	II 7d	-0.449491	0.818977
FLJ38717	II 0	-0.115987	0.818977
FLJ38717	I 0	1.89736	0.818977
FLJ38717	I 7d	-0.47752	0.818977
TRGV3	II 7d	-0.324434	0.819029
TRGV3	I 0	0.616756	0.819029
TRGV3	II 0	1.535	0.819029
TRGV3	III 0	-1.17198	0.819029
TRGV3	I 7d	-0.861456	0.819029
TRGV3	III 7d	0.206114	0.819029
PCCA	II 0	0.0289158	0.8193
PCCA	I 0	1.5451	0.8193
PCCA	III 7d	0.580932	0.8193
PCCA	II 7d	-1.37945	0.8193
PCCA	III 0	-0.19965	0.8193
PCCA	I 7d	-0.575855	0.8193
CHST7	II 0	0.17386	0.819403
CHST7	III 0	-0.714024	0.819403
CHST7	I 0	1.46304	0.819403
CHST7	II 7d	-0.619716	0.819403
CHST7	I 7d	-1.12355	0.819403
CHST7	III 7d	0.820386	0.819403
FLJ45513	II 7d	-0.739183	0.819664
FLJ45513	I 7d	-0.316096	0.819664
FLJ45513	I 0	1.8325	0.819664
FLJ45513	II 0	-0.290629	0.819664
FLJ45513	III 0	-0.872888	0.819664
FLJ45513	III 7d	0.386291	0.819664
RPP21	I 7d	0.383613	0.820511
RPP21	III 7d	-0.556214	0.820511
RPP21	III 0	-0.788028	0.820511
RPP21	I 0	0.810807	0.820511
RPP21	II 7d	-1.2006	0.820511
RPP21	II 0	1.35042	0.820511
PPTC7	III 0	-0.390446	0.820736
PPTC7	II 0	0.651697	0.820736
PPTC7	I 0	1.57069	0.820736
PPTC7	III 7d	0.0432175	0.820736
PPTC7	II 7d	-0.624715	0.820736
PPTC7	I 7d	-1.25045	0.820736
YWHAH	II 7d	-0.142526	0.820772
YWHAH	I 7d	-0.744802	0.820772
YWHAH	III 7d	-0.469209	0.820772
YWHAH	I 0	1.24874	0.820772
YWHAH	II 0	1.20273	0.820772
YWHAH	III 0	-1.09494	0.820772
ARRDC5	I 7d	-0.380696	0.821443
ARRDC5	III 7d	0.0888379	0.821443
ARRDC5	II 7d	-1.4647	0.821443
ARRDC5	III 0	-0.077582	0.821443
ARRDC5	I 0	1.62904	0.821443
ARRDC5	II 0	0.205098	0.821443
ARL15	II 0	0.382309	0.822674
ARL15	I 7d	-0.231941	0.822674
ARL15	III 0	-0.851319	0.822674
ARL15	III 7d	-0.621414	0.822674
ARL15	II 7d	-0.52516	0.822674
ARL15	I 0	1.84753	0.822674
ZFP62	III 7d	-0.142344	0.822787
ZFP62	III 0	-0.77358	0.822787
ZFP62	II 0	0.0906606	0.822787
ZFP62	I 0	1.93578	0.822787
ZFP62	I 7d	-0.623249	0.822787
ZFP62	II 7d	-0.487264	0.822787
ZSCAN16	I 0	1.73548	0.823011
ZSCAN16	II 7d	-0.155502	0.823011
ZSCAN16	I 7d	-0.726674	0.823011
ZSCAN16	III 0	-1.03077	0.823011
ZSCAN16	II 0	0.511607	0.823011
ZSCAN16	III 7d	-0.334146	0.823011
FUT8	I 7d	-0.517882	0.823146
FUT8	I 0	1.91966	0.823146
FUT8	II 7d	-0.612768	0.823146
FUT8	II 0	-0.13085	0.823146
FUT8	III 0	-0.796793	0.823146
FUT8	III 7d	0.138634	0.823146
TRAP1	III 7d	0.691436	0.824415
TRAP1	III 0	-1.21051	0.824415
TRAP1	I 0	0.406448	0.824415
TRAP1	II 0	1.41943	0.824415
TRAP1	II 7d	-0.546766	0.824415
TRAP1	I 7d	-0.760039	0.824415
MYC	III 0	-0.811474	0.824519
MYC	II 0	1.74751	0.824519
MYC	I 7d	-0.386065	0.824519
MYC	III 7d	0.0479092	0.824519
MYC	I 0	0.393036	0.824519
MYC	II 7d	-0.990913	0.824519
C6orf229	III 7d	-0.172394	0.824778
C6orf229	III 0	-1.11661	0.824778
C6orf229	I 0	1.79709	0.824778
C6orf229	I 7d	0.209146	0.824778
C6orf229	II 7d	-0.66925	0.824778
C6orf229	II 0	-0.047978	0.824778
SIPA1L2	I 0	1.64233	0.824983
SIPA1L2	II 7d	-0.175622	0.824983
SIPA1L2	III 0	-1.17773	0.824983
SIPA1L2	II 0	0.652424	0.824983
SIPA1L2	III 7d	-0.560393	0.824983
SIPA1L2	I 7d	-0.381012	0.824983
KHNYN	II 7d	-1.01567	0.824994
KHNYN	I 0	1.48998	0.824994
KHNYN	III 7d	0.588949	0.824994
KHNYN	I 7d	-1.10774	0.824994
KHNYN	II 0	0.316721	0.824994
KHNYN	III 0	-0.272234	0.824994
TMED2	III 7d	0.60219	0.825487
TMED2	I 0	0.635414	0.825487
TMED2	I 7d	0.445486	0.825487
TMED2	II 7d	-1.75104	0.825487
TMED2	II 0	0.729208	0.825487
TMED2	III 0	-0.661253	0.825487
THRA	I 0	1.14377	0.826228
THRA	I 7d	-1.04199	0.826228
THRA	III 0	-1.22564	0.826228
THRA	II 7d	-0.261036	0.826228
THRA	III 7d	0.888323	0.826228
THRA	II 0	0.496581	0.826228
TAF1D	II 0	-0.111361	0.826903
TAF1D	III 7d	-0.00736003	0.826903
TAF1D	II 7d	-0.519065	0.826903
TAF1D	I 7d	-0.112542	0.826903
TAF1D	III 0	-1.11211	0.826903
TAF1D	I 0	1.86244	0.826903
PPP2R2A	I 7d	-0.62111	0.826977
PPP2R2A	I 0	1.69693	0.826977
PPP2R2A	III 7d	0.377291	0.826977
PPP2R2A	II 7d	-0.231983	0.826977
PPP2R2A	III 0	-1.24021	0.826977
PPP2R2A	II 0	0.0190908	0.826977
CHI3L1	II 7d	-0.616416	0.827124
CHI3L1	I 0	1.06026	0.827124
CHI3L1	III 7d	-0.425281	0.827124
CHI3L1	I 7d	-0.874812	0.827124
CHI3L1	III 0	-0.616658	0.827124
CHI3L1	II 0	1.47291	0.827124
AP1S2	II 0	1.22742	0.827243
AP1S2	I 7d	-0.496438	0.827243
AP1S2	I 0	1.25536	0.827243
AP1S2	III 7d	-0.631217	0.827243
AP1S2	II 7d	-0.256578	0.827243
AP1S2	III 0	-1.09854	0.827243
LARP1	II 7d	-1.54472	0.827443
LARP1	I 0	0.348742	0.827443
LARP1	III 0	-0.753272	0.827443
LARP1	I 7d	-0.00906645	0.827443
LARP1	III 7d	0.918997	0.827443
LARP1	II 0	1.03931	0.827443
TXNDC11	I 7d	-0.833144	0.828507
TXNDC11	I 0	0.530173	0.828507
TXNDC11	III 0	-1.29875	0.828507
TXNDC11	II 7d	-0.408536	0.828507
TXNDC11	III 7d	0.730727	0.828507
TXNDC11	II 0	1.27952	0.828507
SMARCAL1	III 0	-0.707659	0.828544
SMARCAL1	I 7d	0.401466	0.828544
SMARCAL1	II 7d	-1.15116	0.828544
SMARCAL1	I 0	1.63943	0.828544
SMARCAL1	II 0	0.301738	0.828544
SMARCAL1	III 7d	-0.483816	0.828544
CDC37L1	I 7d	-0.457592	0.829106
CDC37L1	III 0	-0.409061	0.829106
CDC37L1	II 7d	-0.967933	0.829106
CDC37L1	III 7d	-0.169251	0.829106
CDC37L1	II 0	0.093606	0.829106
CDC37L1	I 0	1.91023	0.829106
HMGN4	I 0	0.746939	0.830115
HMGN4	III 0	-1.31577	0.830115
HMGN4	I 7d	-0.964075	0.830115
HMGN4	II 7d	-0.221793	0.830115
HMGN4	III 7d	0.566922	0.830115
HMGN4	II 0	1.18777	0.830115
VPS13D	I 0	1.38197	0.830771
VPS13D	III 0	-0.273048	0.830771
VPS13D	II 0	0.146675	0.830771
VPS13D	III 7d	0.392204	0.830771
VPS13D	I 7d	0.0370977	0.830771
VPS13D	II 7d	-1.6849	0.830771
NRF1	I 0	1.47824	0.83131
NRF1	II 7d	-1.58948	0.83131
NRF1	II 0	0.461484	0.83131
NRF1	III 7d	-0.210377	0.83131
NRF1	I 7d	0.0333602	0.83131
NRF1	III 0	-0.173223	0.83131
MIF4GD	III 7d	0.548103	0.831572
MIF4GD	II 7d	-1.14507	0.831572
MIF4GD	III 0	-0.745235	0.831572
MIF4GD	I 7d	-0.538299	0.831572
MIF4GD	II 0	1.56279	0.831572
MIF4GD	I 0	0.317717	0.831572
GPR56	I 0	0.288751	0.832285
GPR56	II 7d	-1.28118	0.832285
GPR56	III 0	-0.933589	0.832285
GPR56	I 7d	-0.237347	0.832285
GPR56	III 7d	1.02169	0.832285
GPR56	II 0	1.14168	0.832285
ENOSF1	II 7d	-1.2496	0.83248
ENOSF1	I 7d	-0.596091	0.83248
ENOSF1	III 0	-0.395543	0.83248
ENOSF1	I 0	1.5429	0.83248
ENOSF1	III 7d	0.737965	0.83248
ENOSF1	II 0	-0.0396339	0.83248
HIST1H3H	II 0	1.41404	0.833372
HIST1H3H	III 0	-0.698563	0.833372
HIST1H3H	I 7d	-1.11564	0.833372
HIST1H3H	III 7d	0.50431	0.833372
HIST1H3H	I 0	0.657887	0.833372
HIST1H3H	II 7d	-0.762034	0.833372
ATP6V0D1	I 7d	-1.15013	0.833468
ATP6V0D1	II 0	1.37122	0.833468
ATP6V0D1	I 0	0.88028	0.833468
ATP6V0D1	III 7d	0.200695	0.833468
ATP6V0D1	II 7d	-0.392074	0.833468
ATP6V0D1	III 0	-0.90999	0.833468
HIST1H2AD	II 7d	-0.362574	0.833568
HIST1H2AD	II 0	1.46508	0.833568
HIST1H2AD	I 0	0.999138	0.833568
HIST1H2AD	III 7d	-0.29324	0.833568
HIST1H2AD	III 0	-0.940489	0.833568
HIST1H2AD	I 7d	-0.867918	0.833568
NSUN7	I 7d	-0.120474	0.834009
NSUN7	II 0	0.939505	0.834009
NSUN7	III 7d	-0.692265	0.834009
NSUN7	II 7d	-1.22172	0.834009
NSUN7	I 0	1.42256	0.834009
NSUN7	III 0	-0.327605	0.834009
CFLAR	III 0	-0.737252	0.834148
CFLAR	II 7d	-0.812468	0.834148
CFLAR	I 0	1.93147	0.834148
CFLAR	I 7d	-0.169707	0.834148
CFLAR	III 7d	-0.191145	0.834148
CFLAR	II 0	-0.0208998	0.834148
SEPSECS	I 7d	-0.735772	0.834648
SEPSECS	I 0	1.715	0.834648
SEPSECS	III 0	-1.06313	0.834648
SEPSECS	II 0	-0.0136609	0.834648
SEPSECS	II 7d	-0.388384	0.834648
SEPSECS	III 7d	0.485946	0.834648
TRAJ44	III 0	-0.493345	0.834891
TRAJ44	I 0	1.81939	0.834891
TRAJ44	II 7d	-0.941008	0.834891
TRAJ44	II 0	-0.0619264	0.834891
TRAJ44	III 7d	0.340894	0.834891
TRAJ44	I 7d	-0.664002	0.834891
TGFBR3	II 7d	-1.37776	0.835304
TGFBR3	III 7d	0.724361	0.835304
TGFBR3	I 0	0.491535	0.835304
TGFBR3	III 0	-1.18277	0.835304
TGFBR3	I 7d	0.544824	0.835304
TGFBR3	II 0	0.799809	0.835304
ZBTB49	II 7d	-0.332627	0.835714
ZBTB49	II 0	1.25487	0.835714
ZBTB49	III 0	-0.955784	0.835714
ZBTB49	III 7d	0.27634	0.835714
ZBTB49	I 7d	-1.19268	0.835714
ZBTB49	I 0	0.949886	0.835714
FBXO32	I 0	0.458275	0.8363
FBXO32	III 0	-1.13036	0.8363
FBXO32	II 7d	-0.684381	0.8363
FBXO32	I 7d	-0.80715	0.8363
FBXO32	III 7d	0.920886	0.8363
FBXO32	II 0	1.24273	0.8363
CLTA	I 0	1.04703	0.836644
CLTA	II 7d	-1.82351	0.836644
CLTA	II 0	0.481716	0.836644
CLTA	I 7d	0.0055592	0.836644
CLTA	III 0	-0.245669	0.836644
CLTA	III 7d	0.534875	0.836644
HIST1H2AI	III 0	-1.12568	0.836932
HIST1H2AI	I 0	0.609278	0.836932
HIST1H2AI	II 7d	-0.649067	0.836932
HIST1H2AI	I 7d	-0.89802	0.836932
HIST1H2AI	III 7d	1.0812	0.836932
HIST1H2AI	II 0	0.982288	0.836932
KLC1	III 0	-0.183549	0.837145
KLC1	I 0	1.43703	0.837145
KLC1	I 7d	-0.422265	0.837145
KLC1	III 7d	0.546719	0.837145
KLC1	II 0	0.169713	0.837145
KLC1	II 7d	-1.54765	0.837145
HLA-DQB1	III 0	-0.929714	0.83724
HLA-DQB1	I 7d	-0.310494	0.83724
HLA-DQB1	II 7d	-0.548958	0.83724
HLA-DQB1	II 0	0.0353181	0.83724
HLA-DQB1	III 7d	-0.171558	0.83724
HLA-DQB1	I 0	1.92541	0.83724
GAB2	I 7d	-0.65255	0.837465
GAB2	III 7d	-0.243934	0.837465
GAB2	II 7d	-0.843752	0.837465
GAB2	III 0	-0.421734	0.837465
GAB2	I 0	1.88343	0.837465
GAB2	II 0	0.278538	0.837465
SNHG3	I 7d	-0.847188	0.837614
SNHG3	III 0	-0.771286	0.837614
SNHG3	III 7d	0.468827	0.837614
SNHG3	I 0	1.7601	0.837614
SNHG3	II 7d	-0.607983	0.837614
SNHG3	II 0	-0.00246765	0.837614
RNF14	III 0	-0.667342	0.838399
RNF14	II 0	0.701605	0.838399
RNF14	I 7d	0.602065	0.838399
RNF14	I 0	0.868741	0.838399
RNF14	II 7d	-1.70453	0.838399
RNF14	III 7d	0.199463	0.838399
PDK4	II 7d	-1.54676	0.838471
PDK4	III 0	-0.312064	0.838471
PDK4	I 0	1.56823	0.838471
PDK4	II 0	0.200566	0.838471
PDK4	I 7d	0.102137	0.838471
PDK4	III 7d	-0.0121158	0.838471
MAPK14	III 0	-0.981046	0.838574
MAPK14	II 7d	-0.446732	0.838574
MAPK14	I 7d	-0.307224	0.838574
MAPK14	I 0	1.87281	0.838574
MAPK14	II 0	0.267759	0.838574
MAPK14	III 7d	-0.405566	0.838574
RUNX1-IT1	II 7d	-1.05718	0.8388
RUNX1-IT1	I 0	1.32884	0.8388
RUNX1-IT1	I 7d	0.218914	0.8388
RUNX1-IT1	III 7d	0.831283	0.8388
RUNX1-IT1	III 0	-1.1629	0.8388
RUNX1-IT1	II 0	-0.158957	0.8388
HIST1H2BD	III 0	-1.09417	0.839612
HIST1H2BD	II 0	0.358126	0.839612
HIST1H2BD	I 0	1.73666	0.839612
HIST1H2BD	II 7d	-0.184962	0.839612
HIST1H2BD	I 7d	-0.789739	0.839612
HIST1H2BD	III 7d	-0.0259148	0.839612
COX17	III 7d	-0.0892251	0.840042
COX17	II 7d	-0.297573	0.840042
COX17	II 0	0.436848	0.840042
COX17	I 7d	-0.925286	0.840042
COX17	III 0	-0.880236	0.840042
COX17	I 0	1.75547	0.840042
HECTD3	I 0	0.626995	0.840265
HECTD3	III 0	-1.15066	0.840265
HECTD3	II 0	1.46464	0.840265
HECTD3	I 7d	-0.898279	0.840265
HECTD3	III 7d	0.384784	0.840265
HECTD3	II 7d	-0.427473	0.840265
TMEM55A	I 7d	-0.9978	0.840373
TMEM55A	II 7d	-0.432933	0.840373
TMEM55A	III 7d	-0.366335	0.840373
TMEM55A	I 0	1.53867	0.840373
TMEM55A	III 0	-0.671385	0.840373
TMEM55A	II 0	0.929782	0.840373
CD14	II 0	1.67904	0.84056
CD14	I 7d	-0.080603	0.84056
CD14	III 0	-1.05125	0.84056
CD14	I 0	0.445186	0.84056
CD14	III 7d	-0.0610846	0.84056
CD14	II 7d	-0.931287	0.84056
PTRH2	II 0	0.743792	0.84071
PTRH2	I 0	1.61878	0.84071
PTRH2	II 7d	-0.633587	0.84071
PTRH2	III 0	-0.905533	0.84071
PTRH2	I 7d	-0.0471373	0.84071
PTRH2	III 7d	-0.776318	0.84071
CTC-366B18.2	III 7d	-0.177377	0.841915
CTC-366B18.2	I 7d	-0.414215	0.841915
CTC-366B18.2	II 0	0.0727232	0.841915
CTC-366B18.2	I 0	1.94287	0.841915
CTC-366B18.2	II 7d	-0.67307	0.841915
CTC-366B18.2	III 0	-0.750933	0.841915
TRPM6	III 0	-0.442332	0.842429
TRPM6	III 7d	-0.530803	0.842429
TRPM6	I 0	1.44155	0.842429
TRPM6	I 7d	-0.818385	0.842429
TRPM6	II 0	1.1006	0.842429
TRPM6	II 7d	-0.750632	0.842429
TAP2	I 0	1.00462	0.842995
TAP2	II 0	0.553961	0.842995
TAP2	III 0	-0.273261	0.842995
TAP2	I 7d	0.0235994	0.842995
TAP2	II 7d	-1.82749	0.842995
TAP2	III 7d	0.518575	0.842995
STX6	II 0	0.76725	0.843089
STX6	II 7d	-0.426101	0.843089
STX6	I 0	1.25301	0.843089
STX6	III 0	-0.82216	0.843089
STX6	III 7d	0.5321	0.843089
STX6	I 7d	-1.30409	0.843089
CPT1A	II 7d	-1.6062	0.843361
CPT1A	I 0	1.25135	0.843361
CPT1A	I 7d	0.565915	0.843361
CPT1A	II 0	0.360538	0.843361
CPT1A	III 0	-0.632668	0.843361
CPT1A	III 7d	0.0610688	0.843361
SSRP1	II 7d	-0.184869	0.843728
SSRP1	III 0	-1.11931	0.843728
SSRP1	I 7d	-1.01846	0.843728
SSRP1	III 7d	0.0124007	0.843728
SSRP1	I 0	1.09616	0.843728
SSRP1	II 0	1.21408	0.843728
EID1	I 0	0.49435	0.843936
EID1	III 0	-0.537059	0.843936
EID1	II 0	1.12493	0.843936
EID1	I 7d	-0.517518	0.843936
EID1	III 7d	0.895453	0.843936
EID1	II 7d	-1.46016	0.843936
TMEM168	III 7d	0.146846	0.844187
TMEM168	I 7d	0.210199	0.844187
TMEM168	II 0	-0.153528	0.844187
TMEM168	II 7d	-0.992747	0.844187
TMEM168	I 0	1.73881	0.844187
TMEM168	III 0	-0.949575	0.844187
REEP3	I 0	0.266673	0.845514
REEP3	II 7d	-0.999972	0.845514
REEP3	III 7d	0.605059	0.845514
REEP3	III 0	-1.18899	0.845514
REEP3	I 7d	-0.14189	0.845514
REEP3	II 0	1.45912	0.845514
TRAJ52	III 0	-1.14961	0.845766
TRAJ52	II 0	0.399389	0.845766
TRAJ52	I 0	1.16348	0.845766
TRAJ52	I 7d	-0.956358	0.845766
TRAJ52	III 7d	1.01422	0.845766
TRAJ52	II 7d	-0.471121	0.845766
TRIM37	III 7d	0.476184	0.845961
TRIM37	I 0	1.30128	0.845961
TRIM37	I 7d	0.435892	0.845961
TRIM37	II 0	0.0619566	0.845961
TRIM37	II 7d	-1.52337	0.845961
TRIM37	III 0	-0.751942	0.845961
RFX3	III 0	-0.595966	0.846329
RFX3	I 7d	-0.731471	0.846329
RFX3	II 0	0.515363	0.846329
RFX3	III 7d	-0.393273	0.846329
RFX3	I 0	1.81986	0.846329
RFX3	II 7d	-0.614511	0.846329
GPR132	II 7d	-1.4357	0.846507
GPR132	I 0	1.62843	0.846507
GPR132	III 0	-0.161465	0.846507
GPR132	III 7d	-0.149654	0.846507
GPR132	I 7d	-0.28103	0.846507
GPR132	II 0	0.399421	0.846507
PLAGL2	I 0	0.833216	0.846549
PLAGL2	III 0	-0.84841	0.846549
PLAGL2	II 7d	-0.592052	0.846549
PLAGL2	I 7d	-1.20533	0.846549
PLAGL2	II 0	1.17074	0.846549
PLAGL2	III 7d	0.641835	0.846549
ASPH	III 0	-1.1531	0.847235
ASPH	I 0	1.8337	0.847235
ASPH	I 7d	-0.0586034	0.847235
ASPH	II 7d	-0.525345	0.847235
ASPH	III 7d	-0.15743	0.847235
ASPH	II 0	0.0607842	0.847235
HIF1AN	II 0	0.599678	0.847297
HIF1AN	III 0	-0.355665	0.847297
HIF1AN	III 7d	0.454293	0.847297
HIF1AN	I 0	0.967704	0.847297
HIF1AN	I 7d	0.162801	0.847297
HIF1AN	II 7d	-1.82881	0.847297
BMS1	III 0	-1.29519	0.847508
BMS1	I 7d	-1.00984	0.847508
BMS1	III 7d	0.773043	0.847508
BMS1	II 7d	-0.252437	0.847508
BMS1	I 0	1.04925	0.847508
BMS1	II 0	0.735172	0.847508
HSPA14	II 0	0.17197	0.847735
HSPA14	II 7d	-1.24297	0.847735
HSPA14	I 7d	0.691628	0.847735
HSPA14	III 0	-1.17687	0.847735
HSPA14	I 0	1.19714	0.847735
HSPA14	III 7d	0.359101	0.847735
TRAJ32	I 0	1.71778	0.848401
TRAJ32	II 0	-0.161657	0.848401
TRAJ32	III 7d	0.257343	0.848401
TRAJ32	III 0	-1.15507	0.848401
TRAJ32	II 7d	-0.779726	0.848401
TRAJ32	I 7d	0.12133	0.848401
DET1	I 7d	-1.03005	0.848488
DET1	III 7d	-0.302571	0.848488
DET1	III 0	-0.534417	0.848488
DET1	II 7d	-0.590316	0.848488
DET1	II 0	0.917155	0.848488
DET1	I 0	1.5402	0.848488
NOTCH2	I 7d	0.348968	0.848899
NOTCH2	II 0	-0.0432864	0.848899
NOTCH2	III 0	-0.938237	0.848899
NOTCH2	I 0	1.29265	0.848899
NOTCH2	III 7d	0.696416	0.848899
NOTCH2	II 7d	-1.35651	0.848899
NSMCE2	I 0	1.73006	0.849003
NSMCE2	II 0	0.241956	0.849003
NSMCE2	III 0	-0.861972	0.849003
NSMCE2	II 7d	-0.425512	0.849003
NSMCE2	I 7d	-0.970763	0.849003
NSMCE2	III 7d	0.286234	0.849003
IL3RA	II 7d	-1.41987	0.849746
IL3RA	I 0	1.27511	0.849746
IL3RA	II 0	0.24309	0.849746
IL3RA	I 7d	-0.63129	0.849746
IL3RA	III 0	-0.349313	0.849746
IL3RA	III 7d	0.882283	0.849746
CD4	III 7d	0.830164	0.850108
CD4	II 0	1.2985	0.850108
CD4	III 0	-1.05522	0.850108
CD4	II 7d	-1.17976	0.850108
CD4	I 7d	-0.18533	0.850108
CD4	I 0	0.291647	0.850108
OSGIN2	I 7d	-0.683428	0.850689
OSGIN2	III 0	-1.21094	0.850689
OSGIN2	II 7d	-0.142378	0.850689
OSGIN2	III 7d	-0.14551	0.850689
OSGIN2	II 0	0.523685	0.850689
OSGIN2	I 0	1.65857	0.850689
MAPK8	III 0	-0.930328	0.851237
MAPK8	I 7d	-0.184906	0.851237
MAPK8	II 7d	-0.643669	0.851237
MAPK8	I 0	1.90134	0.851237
MAPK8	III 7d	-0.245516	0.851237
MAPK8	II 0	0.103082	0.851237
TRAV12-3	I 0	1.52255	0.851396
TRAV12-3	III 0	-0.436674	0.851396
TRAV12-3	II 7d	-1.07305	0.851396
TRAV12-3	I 7d	-0.223179	0.851396
TRAV12-3	II 0	0.901355	0.851396
TRAV12-3	III 7d	-0.691002	0.851396
ZNF429	III 7d	-0.206914	0.851409
ZNF429	II 0	1.3845	0.851409
ZNF429	I 0	1.00878	0.851409
ZNF429	III 0	-1.18693	0.851409
ZNF429	II 7d	-0.260448	0.851409
ZNF429	I 7d	-0.738978	0.851409
SUMO4	III 7d	0.320542	0.851981
SUMO4	I 7d	0.392546	0.851981
SUMO4	II 0	-0.0753726	0.851981
SUMO4	III 0	-1.2483	0.851981
SUMO4	I 0	1.52857	0.851981
SUMO4	II 7d	-0.917989	0.851981
ODF2L	III 0	-1.15628	0.852365
ODF2L	II 0	0.197567	0.852365
ODF2L	II 7d	-0.31379	0.852365
ODF2L	III 7d	-0.0610667	0.852365
ODF2L	I 0	1.81408	0.852365
ODF2L	I 7d	-0.480513	0.852365
CARD11	I 0	1.14325	0.85245
CARD11	III 0	-0.420495	0.85245
CARD11	I 7d	0.0386666	0.85245
CARD11	II 7d	-1.72586	0.85245
CARD11	II 0	0.293798	0.85245
CARD11	III 7d	0.67064	0.85245
MPV17	I 0	0.579517	0.852652
MPV17	II 7d	-1.67186	0.852652
MPV17	I 7d	0.206579	0.852652
MPV17	III 0	-0.592562	0.852652
MPV17	II 0	1.17649	0.852652
MPV17	III 7d	0.301835	0.852652
NOL8	III 7d	-0.0127676	0.852682
NOL8	I 7d	-0.447897	0.852682
NOL8	II 0	0.0956064	0.852682
NOL8	III 0	-0.437301	0.852682
NOL8	II 7d	-1.06118	0.852682
NOL8	I 0	1.86353	0.852682
SNRNP48	I 7d	-0.664029	0.853689
SNRNP48	III 7d	-0.32195	0.853689
SNRNP48	II 7d	-0.672488	0.853689
SNRNP48	III 0	-0.608454	0.853689
SNRNP48	I 0	1.86267	0.853689
SNRNP48	II 0	0.404251	0.853689
VRK3	III 7d	0.318272	0.853886
VRK3	III 0	-0.823818	0.853886
VRK3	II 7d	-0.591982	0.853886
VRK3	I 7d	-1.12156	0.853886
VRK3	II 0	1.38296	0.853886
VRK3	I 0	0.836126	0.853886
CD200R1	II 0	0.0316919	0.854051
CD200R1	II 7d	-0.445786	0.854051
CD200R1	III 7d	0.169699	0.854051
CD200R1	I 7d	-0.523252	0.854051
CD200R1	I 0	1.83349	0.854051
CD200R1	III 0	-1.06584	0.854051
KLHL2	I 0	1.88009	0.854412
KLHL2	III 0	-0.673883	0.854412
KLHL2	II 0	0.371837	0.854412
KLHL2	II 7d	-0.688574	0.854412
KLHL2	I 7d	-0.484561	0.854412
KLHL2	III 7d	-0.404908	0.854412
YME1L1	II 0	-0.110397	0.854578
YME1L1	III 7d	0.473677	0.854578
YME1L1	I 0	1.49573	0.854578
YME1L1	III 0	-0.983283	0.854578
YME1L1	II 7d	-1.20465	0.854578
YME1L1	I 7d	0.328926	0.854578
CDK14	II 7d	-0.556563	0.855005
CDK14	III 0	-1.22512	0.855005
CDK14	II 0	0.346954	0.855005
CDK14	III 7d	-0.413802	0.855005
CDK14	I 7d	0.153164	0.855005
CDK14	I 0	1.69536	0.855005
VCPKMT	II 7d	-1.04692	0.855434
VCPKMT	II 0	0.458345	0.855434
VCPKMT	III 7d	-0.110754	0.855434
VCPKMT	I 7d	-0.77264	0.855434
VCPKMT	I 0	1.73631	0.855434
VCPKMT	III 0	-0.264346	0.855434
RRAS	I 0	0.530721	0.855525
RRAS	II 7d	-1.01637	0.855525
RRAS	III 0	-0.737844	0.855525
RRAS	II 0	1.65061	0.855525
RRAS	III 7d	0.189681	0.855525
RRAS	I 7d	-0.616788	0.855525
SEC61A2	III 0	-1.11151	0.855573
SEC61A2	II 7d	-0.585653	0.855573
SEC61A2	I 7d	-0.13789	0.855573
SEC61A2	I 0	1.84453	0.855573
SEC61A2	III 7d	0.00584371	0.855573
SEC61A2	II 0	-0.0153224	0.855573
CMTR1	III 0	-1.05632	0.855808
CMTR1	I 0	0.714689	0.855808
CMTR1	III 7d	0.522344	0.855808
CMTR1	I 7d	-1.01253	0.855808
CMTR1	II 7d	-0.513978	0.855808
CMTR1	II 0	1.3458	0.855808
C3orf62	I 0	1.79491	0.855892
C3orf62	II 0	0.357347	0.855892
C3orf62	II 7d	-1.12003	0.855892
C3orf62	III 0	-0.449982	0.855892
C3orf62	I 7d	-0.181272	0.855892
C3orf62	III 7d	-0.400979	0.855892
PMS1	II 7d	-0.575735	0.855997
PMS1	III 0	-0.595156	0.855997
PMS1	I 7d	-0.951749	0.855997
PMS1	I 0	1.55329	0.855997
PMS1	II 0	0.930319	0.855997
PMS1	III 7d	-0.360966	0.855997
GSAP	I 7d	0.639305	0.85606
GSAP	II 0	0.208667	0.85606
GSAP	I 0	1.20178	0.85606
GSAP	III 0	-1.01911	0.85606
GSAP	II 7d	-1.39104	0.85606
GSAP	III 7d	0.360406	0.85606
KIAA1598	III 0	-0.698446	0.856308
KIAA1598	I 7d	-0.804146	0.856308
KIAA1598	II 7d	-1.11576	0.856308
KIAA1598	I 0	0.52208	0.856308
KIAA1598	II 0	1.32279	0.856308
KIAA1598	III 7d	0.773477	0.856308
FKTN	III 7d	0.162201	0.85643
FKTN	II 0	-0.0726332	0.85643
FKTN	I 0	1.88054	0.85643
FKTN	III 0	-0.893805	0.85643
FKTN	II 7d	-0.70226	0.85643
FKTN	I 7d	-0.374047	0.85643
PCID2	I 0	1.67499	0.85652
PCID2	II 7d	-1.11965	0.85652
PCID2	III 0	-0.908174	0.85652
PCID2	III 7d	0.213327	0.85652
PCID2	II 0	-0.104576	0.85652
PCID2	I 7d	0.244088	0.85652
RNF185	II 7d	-0.628939	0.856874
RNF185	I 7d	-0.876053	0.856874
RNF185	III 0	-0.778038	0.856874
RNF185	II 0	1.52579	0.856874
RNF185	III 7d	-0.176752	0.856874
RNF185	I 0	0.933988	0.856874
RASSF1	I 7d	0.0180011	0.856928
RASSF1	III 0	-0.399613	0.856928
RASSF1	II 7d	-1.36541	0.856928
RASSF1	III 7d	-0.551787	0.856928
RASSF1	II 0	1.02918	0.856928
RASSF1	I 0	1.26963	0.856928
RANBP6	I 7d	0.471054	0.85782
RANBP6	II 0	0.696658	0.85782
RANBP6	III 0	-1.03198	0.85782
RANBP6	I 0	0.646061	0.85782
RANBP6	II 7d	-1.51	0.85782
RANBP6	III 7d	0.72821	0.85782
HEATR5A	I 7d	0.0657914	0.857966
HEATR5A	III 7d	0.305959	0.857966
HEATR5A	II 7d	-1.21312	0.857966
HEATR5A	II 0	-0.12013	0.857966
HEATR5A	III 0	-0.734519	0.857966
HEATR5A	I 0	1.69601	0.857966
IKBKE	III 0	-0.763938	0.858249
IKBKE	I 0	1.11932	0.858249
IKBKE	II 7d	-0.551375	0.858249
IKBKE	II 0	1.00223	0.858249
IKBKE	III 7d	0.471536	0.858249
IKBKE	I 7d	-1.27777	0.858249
ZNF417	II 0	0.396629	0.85835
ZNF417	II 7d	-1.2877	0.85835
ZNF417	I 0	1.55883	0.85835
ZNF417	I 7d	-0.79422	0.85835
ZNF417	III 0	-0.177378	0.85835
ZNF417	III 7d	0.303834	0.85835
ALAS1	III 7d	-0.544442	0.85839
ALAS1	I 7d	-0.420882	0.85839
ALAS1	II 7d	-0.832021	0.85839
ALAS1	I 0	1.78805	0.85839
ALAS1	II 0	0.56901	0.85839
ALAS1	III 0	-0.559717	0.85839
ZNF841	II 7d	-0.72393	0.858407
ZNF841	III 0	-0.818783	0.858407
ZNF841	III 7d	0.941175	0.858407
ZNF841	I 0	1.27229	0.858407
ZNF841	II 0	0.398117	0.858407
ZNF841	I 7d	-1.06887	0.858407
MRPS31	I 7d	-0.246651	0.858789
MRPS31	III 7d	-0.401995	0.858789
MRPS31	II 7d	-0.279697	0.858789
MRPS31	II 0	0.553227	0.858789
MRPS31	III 0	-1.28263	0.858789
MRPS31	I 0	1.65775	0.858789
AP1B1	I 7d	-0.00705132	0.858802
AP1B1	I 0	0.604065	0.858802
AP1B1	III 7d	0.505933	0.858802
AP1B1	III 0	-0.498923	0.858802
AP1B1	II 7d	-1.70696	0.858802
AP1B1	II 0	1.10293	0.858802
CIRH1A	III 0	-1.13127	0.858901
CIRH1A	I 7d	-0.525045	0.858901
CIRH1A	III 7d	0.919203	0.858901
CIRH1A	I 0	0.40059	0.858901
CIRH1A	II 0	1.25971	0.858901
CIRH1A	II 7d	-0.923188	0.858901
GLRX3	I 7d	-0.918288	0.85918
GLRX3	III 7d	0.64828	0.85918
GLRX3	I 0	0.807978	0.85918
GLRX3	II 7d	-0.331095	0.85918
GLRX3	II 0	1.1116	0.85918
GLRX3	III 0	-1.31847	0.85918
RGCC	III 7d	-0.384692	0.85935
RGCC	I 7d	-0.738269	0.85935
RGCC	I 0	1.09759	0.85935
RGCC	II 7d	-0.482607	0.85935
RGCC	III 0	-0.916552	0.85935
RGCC	II 0	1.42453	0.85935
CUL4A	III 0	-0.928154	0.85936
CUL4A	I 7d	-0.228416	0.85936
CUL4A	II 0	-0.166913	0.85936
CUL4A	I 0	1.78703	0.85936
CUL4A	II 7d	-0.847231	0.85936
CUL4A	III 7d	0.383682	0.85936
CMPK2	III 0	-1.19197	0.859514
CMPK2	II 7d	-0.207868	0.859514
CMPK2	I 7d	-0.726039	0.859514
CMPK2	II 0	1.17387	0.859514
CMPK2	I 0	1.24338	0.859514
CMPK2	III 7d	-0.291375	0.859514
CYP4F3	III 0	-0.735845	0.859843
CYP4F3	I 0	1.1152	0.859843
CYP4F3	II 7d	-0.559017	0.859843
CYP4F3	II 0	1.35727	0.859843
CYP4F3	III 7d	-0.160561	0.859843
CYP4F3	I 7d	-1.01705	0.859843
IL5RA	III 7d	0.536796	0.859926
IL5RA	II 7d	-1.37358	0.859926
IL5RA	I 0	1.24975	0.859926
IL5RA	I 7d	0.499415	0.859926
IL5RA	II 0	0.0904342	0.859926
IL5RA	III 0	-1.00282	0.859926
FPR1	III 7d	-0.12279	0.860092
FPR1	III 0	-1.31168	0.860092
FPR1	II 7d	-0.235181	0.860092
FPR1	II 0	1.34441	0.860092
FPR1	I 0	0.983832	0.860092
FPR1	I 7d	-0.658591	0.860092
LCORL	III 7d	-0.00761051	0.860129
LCORL	I 7d	-0.0897633	0.860129
LCORL	III 0	-0.176657	0.860129
LCORL	I 0	1.31246	0.860129
LCORL	II 7d	-1.68088	0.860129
LCORL	II 0	0.642451	0.860129
ZNF317	III 0	-0.358905	0.860391
ZNF317	I 0	0.764312	0.860391
ZNF317	II 7d	-1.76332	0.860391
ZNF317	I 7d	-0.127294	0.860391
ZNF317	III 7d	0.571424	0.860391
ZNF317	II 0	0.913781	0.860391
PEPD	III 7d	0.278804	0.860569
PEPD	II 0	1.63731	0.860569
PEPD	I 0	0.489249	0.860569
PEPD	I 7d	-0.586901	0.860569
PEPD	II 7d	-0.863078	0.860569
PEPD	III 0	-0.955385	0.860569
ZBTB18	II 7d	-1.05012	0.860837
ZBTB18	I 7d	-0.833875	0.860837
ZBTB18	II 0	0.346391	0.860837
ZBTB18	III 7d	0.120728	0.860837
ZBTB18	I 0	1.72421	0.860837
ZBTB18	III 0	-0.307337	0.860837
TRIM13	I 0	1.48133	0.86085
TRIM13	II 0	0.685129	0.86085
TRIM13	III 0	-0.207093	0.86085
TRIM13	I 7d	-0.185799	0.86085
TRIM13	II 7d	-1.47248	0.86085
TRIM13	III 7d	-0.301086	0.86085
MACF1	III 7d	0.762364	0.860943
MACF1	I 0	1.15782	0.860943
MACF1	II 7d	-1.2131	0.860943
MACF1	I 7d	0.410683	0.860943
MACF1	III 0	-1.19656	0.860943
MACF1	II 0	0.0787917	0.860943
POLA1	II 0	0.557754	0.86099
POLA1	II 7d	-0.685994	0.86099
POLA1	III 0	-0.535276	0.86099
POLA1	I 0	1.59327	0.86099
POLA1	I 7d	-1.15808	0.86099
POLA1	III 7d	0.228323	0.86099
C4orf32	I 7d	0.0284173	0.861504
C4orf32	III 0	-0.639823	0.861504
C4orf32	II 7d	-1.14644	0.861504
C4orf32	III 7d	-0.127088	0.861504
C4orf32	II 0	0.0813973	0.861504
C4orf32	I 0	1.80353	0.861504
SLC7A6OS	I 0	0.918078	0.86187
SLC7A6OS	III 0	-0.482117	0.86187
SLC7A6OS	III 7d	0.703854	0.86187
SLC7A6OS	II 0	0.556956	0.86187
SLC7A6OS	II 7d	-1.76478	0.86187
SLC7A6OS	I 7d	0.0680114	0.86187
TMEM41B	II 0	0.411635	0.861958
TMEM41B	III 7d	-0.490841	0.861958
TMEM41B	III 0	-0.915251	0.861958
TMEM41B	I 0	1.82449	0.861958
TMEM41B	I 7d	-0.216615	0.861958
TMEM41B	II 7d	-0.613414	0.861958
STX18	I 0	1.51509	0.862433
STX18	III 7d	-0.00773982	0.862433
STX18	III 0	-0.167535	0.862433
STX18	II 7d	-1.54226	0.862433
STX18	I 7d	-0.271138	0.862433
STX18	II 0	0.473581	0.862433
FAM63A	III 0	-0.794302	0.862513
FAM63A	II 0	1.12504	0.862513
FAM63A	III 7d	-0.164139	0.862513
FAM63A	I 7d	-1.06175	0.862513
FAM63A	II 7d	-0.432326	0.862513
FAM63A	I 0	1.32748	0.862513
TRDJ1	III 0	-0.904547	0.86252
TRDJ1	I 0	0.590673	0.86252
TRDJ1	II 0	1.02781	0.86252
TRDJ1	I 7d	0.458677	0.86252
TRDJ1	II 7d	-1.55548	0.86252
TRDJ1	III 7d	0.38287	0.86252
KDELR1	I 0	0.585928	0.863075
KDELR1	II 7d	-1.03808	0.863075
KDELR1	III 0	-0.979568	0.863075
KDELR1	III 7d	-0.158029	0.863075
KDELR1	I 7d	-0.0208732	0.863075
KDELR1	II 0	1.61062	0.863075
YTHDF1	III 0	-0.599751	0.863246
YTHDF1	II 7d	-1.71532	0.863246
YTHDF1	III 7d	0.218764	0.863246
YTHDF1	I 0	0.78445	0.863246
YTHDF1	I 7d	0.360727	0.863246
YTHDF1	II 0	0.951127	0.863246
RPS27	I 7d	0.0590192	0.863679
RPS27	II 0	0.320704	0.863679
RPS27	II 7d	-1.28522	0.863679
RPS27	III 0	-1.09557	0.863679
RPS27	III 7d	1.14097	0.863679
RPS27	I 0	0.860102	0.863679
CASP1	III 0	-1.25255	0.863691
CASP1	III 7d	-0.434384	0.863691
CASP1	I 7d	-0.458933	0.863691
CASP1	II 7d	-0.225501	0.863691
CASP1	I 0	1.47662	0.863691
CASP1	II 0	0.894747	0.863691
SNRPA1	III 0	-1.02939	0.863802
SNRPA1	III 7d	1.24765	0.863802
SNRPA1	II 7d	-1.21149	0.863802
SNRPA1	I 7d	-0.228911	0.863802
SNRPA1	II 0	0.369398	0.863802
SNRPA1	I 0	0.852743	0.863802
RBM17	I 7d	-1.0569	0.863926
RBM17	I 0	1.623	0.863926
RBM17	III 0	-0.445037	0.863926
RBM17	III 7d	0.354162	0.863926
RBM17	II 7d	-0.874957	0.863926
RBM17	II 0	0.399737	0.863926
IRF8	II 0	1.07462	0.864308
IRF8	I 0	0.609321	0.864308
IRF8	III 7d	0.566416	0.864308
IRF8	II 7d	-1.6943	0.864308
IRF8	III 0	-0.53084	0.864308
IRF8	I 7d	-0.0252179	0.864308
WDR61	I 0	1.57129	0.864399
WDR61	II 7d	-1.03332	0.864399
WDR61	III 0	-0.862192	0.864399
WDR61	I 7d	0.319912	0.864399
WDR61	II 0	0.557831	0.864399
WDR61	III 7d	-0.553527	0.864399
ENPP5	II 7d	-0.949248	0.864505
ENPP5	III 0	-0.678845	0.864505
ENPP5	III 7d	-0.225984	0.864505
ENPP5	I 0	0.80122	0.864505
ENPP5	II 0	1.61978	0.864505
ENPP5	I 7d	-0.566919	0.864505
CPEB3	II 0	1.03838	0.864647
CPEB3	I 7d	-0.802003	0.864647
CPEB3	III 7d	-0.433311	0.864647
CPEB3	III 0	-0.862472	0.864647
CPEB3	II 7d	-0.415224	0.864647
CPEB3	I 0	1.47463	0.864647
CDK2AP2	II 7d	-1.20991	0.864658
CDK2AP2	I 0	0.484282	0.864658
CDK2AP2	II 0	1.40449	0.864658
CDK2AP2	III 7d	0.658018	0.864658
CDK2AP2	III 0	-0.703079	0.864658
CDK2AP2	I 7d	-0.633802	0.864658
SNX12	I 7d	-1.1805	0.864727
SNX12	III 7d	0.356186	0.864727
SNX12	I 0	0.962737	0.864727
SNX12	III 0	-0.624826	0.864727
SNX12	II 7d	-0.767737	0.864727
SNX12	II 0	1.25414	0.864727
HAUS2	II 0	1.31292	0.864774
HAUS2	II 7d	-0.773295	0.864774
HAUS2	I 7d	0.120274	0.864774
HAUS2	III 0	-1.10587	0.864774
HAUS2	I 0	1.04195	0.864774
HAUS2	III 7d	-0.595983	0.864774
THUMPD3	III 0	-1.07748	0.865286
THUMPD3	III 7d	0.38671	0.865286
THUMPD3	II 7d	-0.499236	0.865286
THUMPD3	I 0	0.757509	0.865286
THUMPD3	II 0	1.39373	0.865286
THUMPD3	I 7d	-0.961234	0.865286
ZBTB6	II 7d	-0.677159	0.86533
ZBTB6	I 0	1.86859	0.86533
ZBTB6	III 0	-0.93832	0.86533
ZBTB6	III 7d	-0.314209	0.86533
ZBTB6	I 7d	-0.154918	0.86533
ZBTB6	II 0	0.216018	0.86533
ENOX2	I 0	0.662187	0.865345
ENOX2	III 7d	-0.0164313	0.865345
ENOX2	III 0	-0.658162	0.865345
ENOX2	II 7d	-1.07509	0.865345
ENOX2	II 0	1.63483	0.865345
ENOX2	I 7d	-0.547328	0.865345
SLC11A2	I 7d	-0.614939	0.865961
SLC11A2	III 0	-0.262414	0.865961
SLC11A2	II 0	0.292128	0.865961
SLC11A2	II 7d	-1.43328	0.865961
SLC11A2	III 7d	0.575566	0.865961
SLC11A2	I 0	1.44294	0.865961
PTS	II 7d	-0.775595	0.86625
PTS	III 7d	0.590962	0.86625
PTS	I 0	1.64005	0.86625
PTS	I 7d	-0.167133	0.86625
PTS	III 0	-1.14498	0.86625
PTS	II 0	-0.143309	0.86625
GPATCH2L	I 7d	-0.0232061	0.866328
GPATCH2L	III 7d	-0.136971	0.866328
GPATCH2L	I 0	1.60075	0.866328
GPATCH2L	II 0	0.370902	0.866328
GPATCH2L	III 0	-0.34005	0.866328
GPATCH2L	II 7d	-1.47143	0.866328
ZMYM5	II 7d	-0.431144	0.866385
ZMYM5	I 0	1.46544	0.866385
ZMYM5	III 0	-1.08489	0.866385
ZMYM5	I 7d	-0.954648	0.866385
ZMYM5	II 0	0.311552	0.866385
ZMYM5	III 7d	0.693694	0.866385
ARMC1	II 7d	-1.57833	0.866427
ARMC1	I 0	0.794347	0.866427
ARMC1	III 0	-0.791353	0.866427
ARMC1	I 7d	0.515574	0.866427
ARMC1	II 0	0.99047	0.866427
ARMC1	III 7d	0.0692924	0.866427
MSRB2	II 7d	-0.823924	0.866638
MSRB2	I 0	1.24465	0.866638
MSRB2	II 0	1.31906	0.866638
MSRB2	III 0	-0.561304	0.866638
MSRB2	III 7d	-0.482986	0.866638
MSRB2	I 7d	-0.695502	0.866638
TNFRSF10B	III 0	-1.0125	0.866795
TNFRSF10B	II 7d	-0.288024	0.866795
TNFRSF10B	II 0	0.724341	0.866795
TNFRSF10B	I 0	1.63224	0.866795
TNFRSF10B	I 7d	-0.797634	0.866795
TNFRSF10B	III 7d	-0.258424	0.866795
KIR2DS1	III 0	-0.988884	0.867009
KIR2DS1	II 0	1.44468	0.867009
KIR2DS1	II 7d	-0.787297	0.867009
KIR2DS1	I 0	0.551015	0.867009
KIR2DS1	I 7d	-0.812419	0.867009
KIR2DS1	III 7d	0.592909	0.867009
RHOQ	I 7d	-0.296591	0.867061
RHOQ	II 7d	-0.602544	0.867061
RHOQ	I 0	1.70048	0.867061
RHOQ	III 0	-1.19463	0.867061
RHOQ	II 0	-0.0798251	0.867061
RHOQ	III 7d	0.47311	0.867061
ZNF101	III 0	-0.307223	0.867185
ZNF101	II 0	0.603003	0.867185
ZNF101	I 0	1.10297	0.867185
ZNF101	I 7d	0.0111551	0.867185
ZNF101	II 7d	-1.78463	0.867185
ZNF101	III 7d	0.374731	0.867185
ZNF449	II 0	0.221791	0.867478
ZNF449	III 7d	0.564024	0.867478
ZNF449	III 0	-0.645924	0.867478
ZNF449	I 7d	-0.972623	0.867478
ZNF449	II 7d	-0.792508	0.867478
ZNF449	I 0	1.62524	0.867478
MTFMT	III 0	-1.22769	0.867853
MTFMT	III 7d	-0.162369	0.867853
MTFMT	II 7d	-0.236395	0.867853
MTFMT	I 0	1.13803	0.867853
MTFMT	II 0	1.24324	0.867853
MTFMT	I 7d	-0.754821	0.867853
C2orf76	III 7d	-0.169655	0.86795
C2orf76	II 0	0.677585	0.86795
C2orf76	II 7d	-0.37865	0.86795
C2orf76	III 0	-0.87097	0.86795
C2orf76	I 0	1.66218	0.86795
C2orf76	I 7d	-0.920488	0.86795
FAM89B	III 0	-0.876559	0.868041
FAM89B	I 0	0.727723	0.868041
FAM89B	II 7d	-0.84197	0.868041
FAM89B	I 7d	-0.47462	0.868041
FAM89B	III 7d	-0.187653	0.868041
FAM89B	II 0	1.65308	0.868041
ERVK13-1	I 0	1.42057	0.868469
ERVK13-1	III 7d	0.749725	0.868469
ERVK13-1	III 0	-0.438766	0.868469
ERVK13-1	I 7d	-0.449589	0.868469
ERVK13-1	II 0	0.134783	0.868469
ERVK13-1	II 7d	-1.41672	0.868469
RNF141	III 7d	-0.506592	0.86851
RNF141	II 7d	-0.928175	0.86851
RNF141	I 0	1.62548	0.86851
RNF141	II 0	0.836283	0.86851
RNF141	I 7d	-0.593909	0.86851
RNF141	III 0	-0.43309	0.86851
CARS2	I 7d	-1.09786	0.868518
CARS2	I 0	1.50381	0.868518
CARS2	III 7d	-0.041762	0.868518
CARS2	II 7d	-0.778779	0.868518
CARS2	III 0	-0.440426	0.868518
CARS2	II 0	0.855008	0.868518
LEO1	II 7d	-0.554218	0.869013
LEO1	I 0	1.80338	0.869013
LEO1	III 0	-0.734682	0.869013
LEO1	I 7d	-0.802697	0.869013
LEO1	III 7d	-0.183811	0.869013
LEO1	II 0	0.472032	0.869013
EIF3G	I 0	0.481188	0.869177
EIF3G	II 7d	-1.46174	0.869177
EIF3G	II 0	1.3099	0.869177
EIF3G	III 7d	0.629574	0.869177
EIF3G	III 0	-0.652371	0.869177
EIF3G	I 7d	-0.30655	0.869177
MGC27345	II 7d	-1.31982	0.869198
MGC27345	II 0	0.210315	0.869198
MGC27345	I 0	1.61837	0.869198
MGC27345	I 7d	-0.592512	0.869198
MGC27345	III 0	-0.304697	0.869198
MGC27345	III 7d	0.388342	0.869198
ZNF280D	I 0	1.81855	0.869291
ZNF280D	II 7d	-0.708952	0.869291
ZNF280D	III 0	-1.05865	0.869291
ZNF280D	III 7d	0.186455	0.869291
ZNF280D	I 7d	-0.175995	0.869291
ZNF280D	II 0	-0.0614119	0.869291
UTRN	II 7d	-1.08429	0.869432
UTRN	II 0	-0.0162291	0.869432
UTRN	III 0	-1.21726	0.869432
UTRN	I 0	1.34343	0.869432
UTRN	I 7d	0.309904	0.869432
UTRN	III 7d	0.664447	0.869432
MED10	III 7d	0.628338	0.869466
MED10	III 0	-1.20902	0.869466
MED10	II 0	0.697832	0.869466
MED10	II 7d	-1.36565	0.869466
MED10	I 7d	0.546302	0.869466
MED10	I 0	0.702188	0.869466
HMBOX1	II 7d	-0.729703	0.869524
HMBOX1	I 0	1.70686	0.869524
HMBOX1	I 7d	-0.544633	0.869524
HMBOX1	III 0	-0.956464	0.869524
HMBOX1	II 0	-0.0585511	0.869524
HMBOX1	III 7d	0.582496	0.869524
DDHD1	III 7d	0.603245	0.869585
DDHD1	III 0	-0.937151	0.869585
DDHD1	I 7d	0.0769526	0.869585
DDHD1	II 7d	-1.16513	0.869585
DDHD1	II 0	-0.120601	0.869585
DDHD1	I 0	1.54268	0.869585
SCFD2	III 7d	0.912262	0.86991
SCFD2	I 7d	0.108564	0.86991
SCFD2	III 0	-0.816258	0.86991
SCFD2	II 7d	-1.58999	0.86991
SCFD2	I 0	0.661459	0.86991
SCFD2	II 0	0.723962	0.86991
GPR15	II 7d	-0.934249	0.870109
GPR15	III 7d	-0.428859	0.870109
GPR15	III 0	-1.11652	0.870109
GPR15	II 0	1.37422	0.870109
GPR15	I 7d	0.238686	0.870109
GPR15	I 0	0.866718	0.870109
FAM13B	I 0	0.852153	0.870173
FAM13B	III 0	-0.871235	0.870173
FAM13B	II 0	0.718531	0.870173
FAM13B	I 7d	0.564837	0.870173
FAM13B	II 7d	-1.60174	0.870173
FAM13B	III 7d	0.337457	0.870173
AGPAT5	II 7d	-0.739462	0.870516
AGPAT5	I 7d	-0.3779	0.870516
AGPAT5	III 7d	-0.158199	0.870516
AGPAT5	I 0	1.90508	0.870516
AGPAT5	III 0	-0.793231	0.870516
AGPAT5	II 0	0.163707	0.870516
PPP1R3B	I 0	1.3091	0.870763
PPP1R3B	III 0	-1.07005	0.870763
PPP1R3B	II 7d	-0.347553	0.870763
PPP1R3B	II 0	1.18703	0.870763
PPP1R3B	III 7d	-0.417121	0.870763
PPP1R3B	I 7d	-0.661402	0.870763
CALM1	I 7d	0.000590749	0.871047
CALM1	I 0	1.04143	0.871047
CALM1	II 0	0.502583	0.871047
CALM1	III 0	-0.433943	0.871047
CALM1	II 7d	-1.75069	0.871047
CALM1	III 7d	0.640028	0.871047
TSG101	III 0	-0.743033	0.871059
TSG101	III 7d	-0.100484	0.871059
TSG101	I 7d	-1.07903	0.871059
TSG101	I 0	1.28252	0.871059
TSG101	II 7d	-0.52373	0.871059
TSG101	II 0	1.16376	0.871059
NKAP	III 7d	-0.573071	0.871116
NKAP	II 0	1.01261	0.871116
NKAP	III 0	-0.476795	0.871116
NKAP	II 7d	-0.938514	0.871116
NKAP	I 7d	-0.527499	0.871116
NKAP	I 0	1.50327	0.871116
TLR7	I 0	0.804228	0.871302
TLR7	II 0	1.60245	0.871302
TLR7	II 7d	-0.713836	0.871302
TLR7	III 0	-1.02405	0.871302
TLR7	I 7d	-0.376261	0.871302
TLR7	III 7d	-0.292525	0.871302
BAP1	I 0	0.540027	0.871353
BAP1	I 7d	-0.345787	0.871353
BAP1	III 7d	0.63983	0.871353
BAP1	III 0	-0.577698	0.871353
BAP1	II 0	1.25254	0.871353
BAP1	II 7d	-1.50891	0.871353
NOLC1	III 7d	0.946307	0.871432
NOLC1	II 7d	-1.05644	0.871432
NOLC1	III 0	-0.920167	0.871432
NOLC1	II 0	1.18665	0.871432
NOLC1	I 7d	-0.678743	0.871432
NOLC1	I 0	0.5224	0.871432
TNRC6B	III 7d	0.870926	0.872085
TNRC6B	I 7d	0.0551181	0.872085
TNRC6B	II 7d	-1.33346	0.872085
TNRC6B	II 0	0.0157937	0.872085
TNRC6B	I 0	1.28746	0.872085
TNRC6B	III 0	-0.89584	0.872085
RNF146	III 0	-0.976412	0.872465
RNF146	II 0	0.212482	0.872465
RNF146	I 0	1.53998	0.872465
RNF146	I 7d	0.480834	0.872465
RNF146	III 7d	-0.0766968	0.872465
RNF146	II 7d	-1.18019	0.872465
ZNF43	III 7d	1.17408	0.872871
ZNF43	I 0	0.940553	0.872871
ZNF43	II 7d	-1.3484	0.872871
ZNF43	II 0	0.377159	0.872871
ZNF43	I 7d	-0.323911	0.872871
ZNF43	III 0	-0.819485	0.872871
SPIDR	II 7d	-1.49005	0.873051
SPIDR	I 0	0.937548	0.873051
SPIDR	II 0	0.659518	0.873051
SPIDR	III 0	-0.444139	0.873051
SPIDR	I 7d	-0.609802	0.873051
SPIDR	III 7d	0.946926	0.873051
RRP36	II 0	1.11007	0.873158
RRP36	I 0	0.715424	0.873158
RRP36	II 7d	-1.47147	0.873158
RRP36	III 0	-0.918586	0.873158
RRP36	I 7d	0.491488	0.873158
RRP36	III 7d	0.0730758	0.873158
DYNLT3	III 7d	0.274987	0.873233
DYNLT3	I 7d	-0.0743289	0.873233
DYNLT3	I 0	0.429886	0.873233
DYNLT3	III 0	-1.02655	0.873233
DYNLT3	II 0	1.53999	0.873233
DYNLT3	II 7d	-1.14399	0.873233
RBM47	I 0	1.65746	0.873354
RBM47	III 7d	-0.198193	0.873354
RBM47	III 0	-1.11888	0.873354
RBM47	I 7d	-0.703479	0.873354
RBM47	II 7d	-0.26614	0.873354
RBM47	II 0	0.629234	0.873354
PNMA1	III 0	-1.2182	0.873608
PNMA1	II 0	1.5469	0.873608
PNMA1	III 7d	-0.108163	0.873608
PNMA1	I 0	0.780694	0.873608
PNMA1	I 7d	-0.482408	0.873608
PNMA1	II 7d	-0.518826	0.873608
NIPAL3	II 0	1.18456	0.873802
NIPAL3	I 7d	0.111799	0.873802
NIPAL3	I 0	0.716737	0.873802
NIPAL3	III 7d	0.184939	0.873802
NIPAL3	III 0	-0.541915	0.873802
NIPAL3	II 7d	-1.65612	0.873802
HIST1H3I	III 0	-1.34305	0.873993
HIST1H3I	I 7d	-0.645345	0.873993
HIST1H3I	III 7d	0.946058	0.873993
HIST1H3I	II 7d	-0.632475	0.873993
HIST1H3I	II 0	1.04012	0.873993
HIST1H3I	I 0	0.634692	0.873993
STARD7	I 7d	0.326432	0.874044
STARD7	I 0	0.645358	0.874044
STARD7	II 7d	-1.4024	0.874044
STARD7	III 0	-1.131	0.874044
STARD7	III 7d	0.85751	0.874044
STARD7	II 0	0.704097	0.874044
KLHL8	III 7d	0.132176	0.874693
KLHL8	I 0	0.864175	0.874693
KLHL8	II 7d	-1.71448	0.874693
KLHL8	I 7d	0.128751	0.874693
KLHL8	II 0	1.03834	0.874693
KLHL8	III 0	-0.448965	0.874693
RBM25	I 0	1.49618	0.874718
RBM25	II 0	-0.0709023	0.874718
RBM25	II 7d	-1.22454	0.874718
RBM25	III 0	-0.940759	0.874718
RBM25	III 7d	0.591458	0.874718
RBM25	I 7d	0.148569	0.874718
SIAH1	II 7d	-1.10092	0.874727
SIAH1	I 7d	-0.197832	0.874727
SIAH1	III 0	-0.76532	0.874727
SIAH1	I 0	1.71963	0.874727
SIAH1	II 0	-0.0985854	0.874727
SIAH1	III 7d	0.443022	0.874727
GPR82	III 0	-0.748629	0.874764
GPR82	II 0	0.0567785	0.874764
GPR82	I 7d	-0.373704	0.874764
GPR82	II 7d	-0.858366	0.874764
GPR82	I 0	1.88639	0.874764
GPR82	III 7d	0.0375277	0.874764
ZNF420	I 7d	-0.375567	0.874847
ZNF420	III 0	-0.851418	0.874847
ZNF420	II 0	0.564759	0.874847
ZNF420	III 7d	-0.498886	0.874847
ZNF420	I 0	1.78308	0.874847
ZNF420	II 7d	-0.621964	0.874847
IL10RB-AS1	III 7d	0.614902	0.874949
IL10RB-AS1	I 0	1.34676	0.874949
IL10RB-AS1	III 0	-0.479509	0.874949
IL10RB-AS1	II 7d	-0.957548	0.874949
IL10RB-AS1	II 0	0.610545	0.874949
IL10RB-AS1	I 7d	-1.13514	0.874949
RNF216	I 0	1.27632	0.875231
RNF216	III 0	-0.664989	0.875231
RNF216	I 7d	0.0899292	0.875231
RNF216	II 0	0.14242	0.875231
RNF216	II 7d	-1.54979	0.875231
RNF216	III 7d	0.706101	0.875231
GLMN	I 0	1.74947	0.875382
GLMN	III 0	-0.972927	0.875382
GLMN	II 7d	-0.736575	0.875382
GLMN	I 7d	-0.465764	0.875382
GLMN	III 7d	0.479951	0.875382
GLMN	II 0	-0.0541554	0.875382
CAAP1	I 0	1.09063	0.875855
CAAP1	II 7d	-1.61634	0.875855
CAAP1	I 7d	-0.0976516	0.875855
CAAP1	III 0	-0.574486	0.875855
CAAP1	III 7d	0.864426	0.875855
CAAP1	II 0	0.333421	0.875855
RPL31	I 0	1.50691	0.876007
RPL31	III 7d	0.397398	0.876007
RPL31	I 7d	-0.379935	0.876007
RPL31	III 0	-0.29106	0.876007
RPL31	II 7d	-1.50596	0.876007
RPL31	II 0	0.272649	0.876007
ZNF138	III 0	-0.574939	0.876331
ZNF138	I 7d	-0.592366	0.876331
ZNF138	II 7d	-0.811276	0.876331
ZNF138	III 7d	-0.351298	0.876331
ZNF138	I 0	1.80635	0.876331
ZNF138	II 0	0.523532	0.876331
HAUS4	I 0	1.69414	0.87675
HAUS4	II 7d	-0.995846	0.87675
HAUS4	III 0	-0.358606	0.87675
HAUS4	II 0	0.620696	0.87675
HAUS4	I 7d	-0.765802	0.87675
HAUS4	III 7d	-0.194583	0.87675
NDUFA6	I 7d	-0.528843	0.876815
NDUFA6	III 0	-1.3282	0.876815
NDUFA6	I 0	0.545836	0.876815
NDUFA6	II 0	1.13148	0.876815
NDUFA6	II 7d	-0.735319	0.876815
NDUFA6	III 7d	0.91505	0.876815
NDFIP1	II 0	0.803501	0.876918
NDFIP1	I 7d	-0.6042	0.876918
NDFIP1	III 7d	1.05182	0.876918
NDFIP1	III 0	-0.639666	0.876918
NDFIP1	II 7d	-1.37505	0.876918
NDFIP1	I 0	0.763589	0.876918
EPB41L3	I 7d	-0.774043	0.87701
EPB41L3	I 0	0.753698	0.87701
EPB41L3	III 0	-1.21929	0.87701
EPB41L3	II 7d	-0.467521	0.87701
EPB41L3	III 7d	0.274629	0.87701
EPB41L3	II 0	1.43253	0.87701
TRAV26-1	III 0	-0.61035	0.877322
TRAV26-1	I 0	0.672599	0.877322
TRAV26-1	II 0	1.5339	0.877322
TRAV26-1	I 7d	-0.688841	0.877322
TRAV26-1	II 7d	-1.1378	0.877322
TRAV26-1	III 7d	0.230491	0.877322
COG8	III 7d	-0.014281	0.877353
COG8	I 7d	-0.706317	0.877353
COG8	III 0	-1.08526	0.877353
COG8	I 0	0.817615	0.877353
COG8	II 7d	-0.546628	0.877353
COG8	II 0	1.53487	0.877353
THAP1	I 7d	0.241043	0.877378
THAP1	III 7d	0.427362	0.877378
THAP1	III 0	-0.672087	0.877378
THAP1	II 0	0.987804	0.877378
THAP1	II 7d	-1.68528	0.877378
THAP1	I 0	0.70116	0.877378
ISCU	III 7d	0.205046	0.877685
ISCU	II 0	1.3073	0.877685
ISCU	II 7d	-0.37329	0.877685
ISCU	III 0	-1.15841	0.877685
ISCU	I 0	0.949746	0.877685
ISCU	I 7d	-0.930399	0.877685
PAXIP1	III 0	-0.708464	0.877697
PAXIP1	II 7d	-0.656613	0.877697
PAXIP1	I 0	1.83621	0.877697
PAXIP1	III 7d	-0.116681	0.877697
PAXIP1	I 7d	-0.733478	0.877697
PAXIP1	II 0	0.379022	0.877697
PRPS1	I 7d	-0.962444	0.877858
PRPS1	II 7d	-0.311879	0.877858
PRPS1	II 0	1.14986	0.877858
PRPS1	III 0	-1.23674	0.877858
PRPS1	I 0	0.995481	0.877858
PRPS1	III 7d	0.365726	0.877858
RBM3	III 0	-0.724011	0.877866
RBM3	II 0	0.767463	0.877866
RBM3	II 7d	-1.67798	0.877866
RBM3	I 7d	0.198713	0.877866
RBM3	I 0	0.73945	0.877866
RBM3	III 7d	0.696364	0.877866
HCFC1	III 0	-0.742734	0.87803
HCFC1	I 0	0.501666	0.87803
HCFC1	I 7d	-0.188605	0.87803
HCFC1	II 7d	-1.48843	0.87803
HCFC1	III 7d	0.728683	0.87803
HCFC1	II 0	1.18942	0.87803
ZNF66	III 7d	0.0394554	0.878092
ZNF66	II 7d	-0.749564	0.878092
ZNF66	I 0	1.76328	0.878092
ZNF66	II 0	0.0394554	0.878092
ZNF66	I 7d	0.0574105	0.878092
ZNF66	III 0	-1.15004	0.878092
SIGLEC7	II 7d	-0.505317	0.878101
SIGLEC7	I 0	0.842661	0.878101
SIGLEC7	I 7d	-0.750923	0.878101
SIGLEC7	III 0	-1.10614	0.878101
SIGLEC7	III 7d	0.0208092	0.878101
SIGLEC7	II 0	1.49891	0.878101
DCLRE1C	I 0	1.17244	0.878174
DCLRE1C	II 7d	-0.490704	0.878174
DCLRE1C	III 7d	0.542465	0.878174
DCLRE1C	I 7d	-1.18235	0.878174
DCLRE1C	III 0	-0.940575	0.878174
DCLRE1C	II 0	0.898717	0.878174
PTPRJ	II 7d	-1.2152	0.878247
PTPRJ	III 7d	-0.394101	0.878247
PTPRJ	I 7d	0.162934	0.878247
PTPRJ	III 0	-0.816925	0.878247
PTPRJ	II 0	1.36914	0.878247
PTPRJ	I 0	0.894149	0.878247
FAM98B	II 7d	-1.54418	0.878277
FAM98B	III 0	-0.514684	0.878277
FAM98B	I 7d	0.000127405	0.878277
FAM98B	I 0	1.45571	0.878277
FAM98B	III 7d	0.459155	0.878277
FAM98B	II 0	0.143876	0.878277
UBE2V1	I 0	0.670804	0.878307
UBE2V1	I 7d	-0.0771044	0.878307
UBE2V1	III 0	-0.522281	0.878307
UBE2V1	III 7d	0.495813	0.878307
UBE2V1	II 0	1.10646	0.878307
UBE2V1	II 7d	-1.67369	0.878307
DYNLT1	I 0	1.53801	0.878498
DYNLT1	II 0	1.00009	0.878498
DYNLT1	III 7d	-0.5751	0.878498
DYNLT1	II 7d	-0.655026	0.878498
DYNLT1	III 0	-0.751878	0.878498
DYNLT1	I 7d	-0.556092	0.878498
TRAM1	II 0	1.30503	0.878515
TRAM1	II 7d	-0.667539	0.878515
TRAM1	I 7d	-0.26572	0.878515
TRAM1	III 0	-0.976411	0.878515
TRAM1	I 0	1.20911	0.878515
TRAM1	III 7d	-0.604463	0.878515
GTF3A	III 7d	0.531856	0.878913
GTF3A	I 0	0.421363	0.878913
GTF3A	I 7d	0.0618733	0.878913
GTF3A	II 0	1.32592	0.878913
GTF3A	II 7d	-1.03358	0.878913
GTF3A	III 0	-1.30743	0.878913
SLC35A1	II 0	0.39231	0.879051
SLC35A1	II 7d	-0.762533	0.879051
SLC35A1	I 0	1.62174	0.879051
SLC35A1	III 0	-1.1989	0.879051
SLC35A1	III 7d	-0.339229	0.879051
SLC35A1	I 7d	0.286613	0.879051
ITPR2	I 0	1.44275	0.879323
ITPR2	II 7d	-1.08637	0.879323
ITPR2	II 0	-0.000712953	0.879323
ITPR2	I 7d	0.315288	0.879323
ITPR2	III 0	-1.17624	0.879323
ITPR2	III 7d	0.505291	0.879323
CKAP2	I 7d	-0.976632	0.879516
CKAP2	III 7d	0.612282	0.879516
CKAP2	I 0	0.927055	0.879516
CKAP2	III 0	-1.22884	0.879516
CKAP2	II 0	1.0679	0.879516
CKAP2	II 7d	-0.401767	0.879516
RNF115	III 0	-1.0159	0.879614
RNF115	II 7d	-1.16848	0.879614
RNF115	II 0	1.48416	0.879614
RNF115	I 0	0.419746	0.879614
RNF115	I 7d	-0.16336	0.879614
RNF115	III 7d	0.44384	0.879614
ANKH	II 7d	-1.65315	0.879641
ANKH	III 7d	0.627811	0.879641
ANKH	I 7d	0.306831	0.879641
ANKH	II 0	0.762356	0.879641
ANKH	I 0	0.75159	0.879641
ANKH	III 0	-0.795434	0.879641
CD2	II 7d	-1.23252	0.879751
CD2	I 0	0.596847	0.879751
CD2	II 0	0.791749	0.879751
CD2	I 7d	0.264533	0.879751
CD2	III 7d	0.871214	0.879751
CD2	III 0	-1.29182	0.879751
FLT3LG	II 7d	-1.24157	0.879917
FLT3LG	I 0	0.670835	0.879917
FLT3LG	I 7d	-0.776854	0.879917
FLT3LG	II 0	1.2995	0.879917
FLT3LG	III 0	-0.573921	0.879917
FLT3LG	III 7d	0.622014	0.879917
POLG2	II 0	0.0117318	0.880002
POLG2	I 7d	-0.490544	0.880002
POLG2	II 7d	-0.766355	0.880002
POLG2	III 0	-0.868116	0.880002
POLG2	I 0	1.82649	0.880002
POLG2	III 7d	0.286797	0.880002
PATL2	I 7d	-0.475588	0.880304
PATL2	II 7d	-0.944099	0.880304
PATL2	III 7d	0.331463	0.880304
PATL2	II 0	0.00277069	0.880304
PATL2	I 0	1.80438	0.880304
PATL2	III 0	-0.718921	0.880304
PPP3CA	I 0	1.24294	0.880336
PPP3CA	II 7d	-1.56649	0.880336
PPP3CA	III 7d	-0.169034	0.880336
PPP3CA	I 7d	0.361166	0.880336
PPP3CA	III 0	-0.579871	0.880336
PPP3CA	II 0	0.711292	0.880336
C1QBP	I 0	0.460148	0.880366
C1QBP	II 7d	-1.21239	0.880366
C1QBP	III 7d	0.704862	0.880366
C1QBP	II 0	1.36505	0.880366
C1QBP	III 0	-0.871047	0.880366
C1QBP	I 7d	-0.446625	0.880366
TRNT1	I 0	1.73537	0.880429
TRNT1	III 7d	0.291765	0.880429
TRNT1	III 0	-1.03214	0.880429
TRNT1	I 7d	-0.0102322	0.880429
TRNT1	II 7d	-0.912544	0.880429
TRNT1	II 0	-0.0722204	0.880429
TTLL5	I 0	1.19396	0.880558
TTLL5	I 7d	0.140664	0.880558
TTLL5	III 7d	0.587412	0.880558
TTLL5	II 7d	-1.66478	0.880558
TTLL5	II 0	0.321388	0.880558
TTLL5	III 0	-0.578639	0.880558
TMEM109	II 7d	-0.877112	0.880646
TMEM109	III 7d	0.629417	0.880646
TMEM109	III 0	-1.10499	0.880646
TMEM109	I 0	0.487105	0.880646
TMEM109	II 0	1.43319	0.880646
TMEM109	I 7d	-0.567612	0.880646
GTF3C2	I 0	1.06549	0.880778
GTF3C2	II 7d	-0.327225	0.880778
GTF3C2	II 0	0.954819	0.880778
GTF3C2	III 7d	0.548939	0.880778
GTF3C2	III 0	-1.24617	0.880778
GTF3C2	I 7d	-0.995852	0.880778
HS3ST3B1	III 0	-1.35133	0.881058
HS3ST3B1	I 0	0.937942	0.881058
HS3ST3B1	II 0	1.1808	0.881058
HS3ST3B1	I 7d	-0.828181	0.881058
HS3ST3B1	II 7d	-0.295301	0.881058
HS3ST3B1	III 7d	0.356077	0.881058
TRPC4AP	III 7d	0.353992	0.88115
TRPC4AP	III 0	-0.367831	0.88115
TRPC4AP	II 0	0.784141	0.88115
TRPC4AP	II 7d	-1.76748	0.88115
TRPC4AP	I 7d	-0.00308145	0.88115
TRPC4AP	I 0	1.00026	0.88115
EAF2	II 7d	-1.4194	0.881222
EAF2	III 7d	-0.0288074	0.881222
EAF2	I 7d	0.626776	0.881222
EAF2	II 0	0.668	0.881222
EAF2	I 0	1.10958	0.881222
EAF2	III 0	-0.956152	0.881222
PTBP2	I 0	1.67352	0.881347
PTBP2	III 0	-1.06	0.881347
PTBP2	II 0	-0.0219259	0.881347
PTBP2	III 7d	0.590922	0.881347
PTBP2	I 7d	-0.475332	0.881347
PTBP2	II 7d	-0.707186	0.881347
DPYSL2	II 7d	-1.49752	0.881445
DPYSL2	III 7d	0.628782	0.881445
DPYSL2	II 0	1.24269	0.881445
DPYSL2	I 0	0.516693	0.881445
DPYSL2	I 7d	-0.16766	0.881445
DPYSL2	III 0	-0.722991	0.881445
TP53	III 0	-1.34824	0.881618
TP53	II 7d	-0.64203	0.881618
TP53	II 0	1.34207	0.881618
TP53	I 7d	-0.526299	0.881618
TP53	I 0	0.554339	0.881618
TP53	III 7d	0.620162	0.881618
SNX29	II 7d	-1.47842	0.881633
SNX29	I 0	0.620508	0.881633
SNX29	III 7d	0.88293	0.881633
SNX29	III 0	-0.989955	0.881633
SNX29	II 0	0.801938	0.881633
SNX29	I 7d	0.162997	0.881633
WRNIP1	III 7d	0.71156	0.881802
WRNIP1	I 7d	-0.0635365	0.881802
WRNIP1	II 0	0.446688	0.881802
WRNIP1	I 0	1.08875	0.881802
WRNIP1	III 0	-0.491311	0.881802
WRNIP1	II 7d	-1.69215	0.881802
FAM102A	III 7d	1.00268	0.88192
FAM102A	III 0	-0.675507	0.88192
FAM102A	II 7d	-1.33341	0.88192
FAM102A	II 0	0.926105	0.88192
FAM102A	I 0	0.710687	0.88192
FAM102A	I 7d	-0.630547	0.88192
TBP	I 7d	-0.112389	0.882326
TBP	II 7d	-1.68401	0.882326
TBP	III 0	-0.259311	0.882326
TBP	I 0	1.19646	0.882326
TBP	III 7d	0.0530687	0.882326
TBP	II 0	0.806179	0.882326
ZBTB39	I 0	1.60252	0.882341
ZBTB39	II 7d	-0.896671	0.882341
ZBTB39	III 7d	0.3476	0.882341
ZBTB39	I 7d	0.183659	0.882341
ZBTB39	II 0	-0.0235063	0.882341
ZBTB39	III 0	-1.2136	0.882341
KCTD18	I 7d	-0.945866	0.88328
KCTD18	III 7d	-0.137883	0.88328
KCTD18	II 0	1.25624	0.88328
KCTD18	II 7d	-0.892887	0.88328
KCTD18	III 0	-0.491698	0.88328
KCTD18	I 0	1.21209	0.88328
RCC2	III 7d	0.839686	0.883314
RCC2	I 7d	-0.18842	0.883314
RCC2	II 7d	-1.13973	0.883314
RCC2	III 0	-1.14944	0.883314
RCC2	II 0	1.20488	0.883314
RCC2	I 0	0.433019	0.883314
SLC23A2	II 7d	-0.356818	0.883347
SLC23A2	I 0	1.67629	0.883347
SLC23A2	II 0	0.401827	0.883347
SLC23A2	III 0	-1.09199	0.883347
SLC23A2	I 7d	-0.820037	0.883347
SLC23A2	III 7d	0.190728	0.883347
PITPNC1	I 0	0.740114	0.883666
PITPNC1	II 0	0.91989	0.883666
PITPNC1	III 7d	0.282251	0.883666
PITPNC1	II 7d	-1.29683	0.883666
PITPNC1	III 0	-1.22723	0.883666
PITPNC1	I 7d	0.581808	0.883666
HERC1	III 0	-1.0671	0.883683
HERC1	I 7d	0.349899	0.883683
HERC1	I 0	1.36946	0.883683
HERC1	II 7d	-1.25348	0.883683
HERC1	III 7d	0.536762	0.883683
HERC1	II 0	0.0644556	0.883683
ADIPOR2	II 0	-0.0308017	0.883765
ADIPOR2	III 7d	0.375612	0.883765
ADIPOR2	III 0	-1.00759	0.883765
ADIPOR2	II 7d	-0.749921	0.883765
ADIPOR2	I 7d	-0.361938	0.883765
ADIPOR2	I 0	1.77464	0.883765
PHF6	III 0	-1.32168	0.883785
PHF6	II 0	1.44906	0.883785
PHF6	I 7d	-0.354373	0.883785
PHF6	III 7d	-0.172538	0.883785
PHF6	I 0	0.877348	0.883785
PHF6	II 7d	-0.47781	0.883785
EOGT	III 0	-1.37322	0.883938
EOGT	I 0	0.824766	0.883938
EOGT	II 7d	-0.629679	0.883938
EOGT	I 7d	-0.012833	0.883938
EOGT	III 7d	-0.219428	0.883938
EOGT	II 0	1.4104	0.883938
CASK	II 0	0.0104397	0.884049
CASK	I 7d	-0.31003	0.884049
CASK	II 7d	-0.597024	0.884049
CASK	III 7d	0.505143	0.884049
CASK	I 0	1.64755	0.884049
CASK	III 0	-1.25608	0.884049
UBQLN2	III 7d	0.236534	0.884059
UBQLN2	III 0	-1.20447	0.884059
UBQLN2	II 7d	-0.831285	0.884059
UBQLN2	II 0	1.56285	0.884059
UBQLN2	I 0	0.525505	0.884059
UBQLN2	I 7d	-0.289131	0.884059
MTPN	I 0	0.671612	0.884215
MTPN	II 7d	-0.640082	0.884215
MTPN	I 7d	-0.259255	0.884215
MTPN	III 0	-1.31791	0.884215
MTPN	II 0	1.52801	0.884215
MTPN	III 7d	0.0176185	0.884215
HLA-DRB3	I 0	0.491796	0.884422
HLA-DRB3	II 0	1.05838	0.884422
HLA-DRB3	III 7d	0.808231	0.884422
HLA-DRB3	III 0	-1.05787	0.884422
HLA-DRB3	II 7d	-1.36439	0.884422
HLA-DRB3	I 7d	0.0638475	0.884422
LONP2	II 0	0.418905	0.884448
LONP2	I 0	1.11409	0.884448
LONP2	III 7d	0.685692	0.884448
LONP2	II 7d	-1.68431	0.884448
LONP2	I 7d	-0.00888359	0.884448
LONP2	III 0	-0.525494	0.884448
ZNF737	I 0	1.59253	0.884478
ZNF737	III 0	-0.467718	0.884478
ZNF737	II 7d	-0.927434	0.884478
ZNF737	I 7d	-0.659916	0.884478
ZNF737	III 7d	-0.417768	0.884478
ZNF737	II 0	0.88031	0.884478
EIF3I	I 0	0.484416	0.884485
EIF3I	II 7d	-1.21931	0.884485
EIF3I	III 7d	0.503745	0.884485
EIF3I	I 7d	-0.396993	0.884485
EIF3I	III 0	-0.841342	0.884485
EIF3I	II 0	1.46949	0.884485
FOCAD	I 0	1.74186	0.884966
FOCAD	III 7d	-0.0806645	0.884966
FOCAD	I 7d	-0.145993	0.884966
FOCAD	II 0	0.248888	0.884966
FOCAD	III 0	-1.28213	0.884966
FOCAD	II 7d	-0.481968	0.884966
LIX1L	II 7d	-0.939836	0.884976
LIX1L	II 0	1.47338	0.884976
LIX1L	III 0	-1.02062	0.884976
LIX1L	I 0	0.510621	0.884976
LIX1L	III 7d	0.555308	0.884976
LIX1L	I 7d	-0.578854	0.884976
ZNF146	III 0	-1.08312	0.885027
ZNF146	I 7d	0.571476	0.885027
ZNF146	I 0	0.95489	0.885027
ZNF146	II 7d	-1.26373	0.885027
ZNF146	II 0	0.982447	0.885027
ZNF146	III 7d	-0.161962	0.885027
ARGLU1	I 7d	0.0539911	0.885088
ARGLU1	I 0	1.10174	0.885088
ARGLU1	III 0	-0.447162	0.885088
ARGLU1	III 7d	0.474562	0.885088
ARGLU1	II 7d	-1.74443	0.885088
ARGLU1	II 0	0.5613	0.885088
LINC00299	III 0	-0.577331	0.885101
LINC00299	II 0	0.0625556	0.885101
LINC00299	I 7d	-0.443844	0.885101
LINC00299	II 7d	-1.24966	0.885101
LINC00299	III 7d	0.621494	0.885101
LINC00299	I 0	1.58678	0.885101
TUBGCP2	I 0	0.977203	0.885159
TUBGCP2	III 0	-1.37749	0.885159
TUBGCP2	II 7d	-0.295504	0.885159
TUBGCP2	II 0	1.07522	0.885159
TUBGCP2	III 7d	0.455339	0.885159
TUBGCP2	I 7d	-0.834771	0.885159
PPM1B	III 0	-0.879553	0.885188
PPM1B	II 7d	-0.817801	0.885188
PPM1B	III 7d	0.264136	0.885188
PPM1B	I 0	1.82473	0.885188
PPM1B	II 0	0.0061755	0.885188
PPM1B	I 7d	-0.397685	0.885188
PURB	III 0	-1.33597	0.885426
PURB	I 7d	-0.788337	0.885426
PURB	I 0	1.37811	0.885426
PURB	III 7d	0.620993	0.885426
PURB	II 7d	-0.325366	0.885426
PURB	II 0	0.450571	0.885426
NSMCE1	I 0	0.711125	0.885559
NSMCE1	II 0	1.61879	0.885559
NSMCE1	III 0	-0.833654	0.885559
NSMCE1	I 7d	-0.419906	0.885559
NSMCE1	II 7d	-0.998201	0.885559
NSMCE1	III 7d	-0.0781558	0.885559
MRPL42	I 0	1.25367	0.885561
MRPL42	III 0	-1.22036	0.885561
MRPL42	II 7d	-0.870784	0.885561
MRPL42	I 7d	-0.317962	0.885561
MRPL42	III 7d	1.03167	0.885561
MRPL42	II 0	0.123764	0.885561
NPRL2	III 0	-0.771819	0.885616
NPRL2	I 0	0.840947	0.885616
NPRL2	I 7d	0.387418	0.885616
NPRL2	III 7d	-0.00337583	0.885616
NPRL2	II 0	1.08573	0.885616
NPRL2	II 7d	-1.5389	0.885616
ARL6IP6	II 0	1.50275	0.885728
ARL6IP6	II 7d	-0.969204	0.885728
ARL6IP6	III 7d	-0.415229	0.885728
ARL6IP6	I 0	0.960303	0.885728
ARL6IP6	III 0	-0.790389	0.885728
ARL6IP6	I 7d	-0.288231	0.885728
AIM2	III 0	-1.15061	0.885881
AIM2	II 0	1.13889	0.885881
AIM2	II 7d	-0.305181	0.885881
AIM2	I 0	1.2746	0.885881
AIM2	I 7d	-0.797196	0.885881
AIM2	III 7d	-0.160504	0.885881
TMED4	I 7d	-0.151674	0.886022
TMED4	II 0	1.0336	0.886022
TMED4	III 0	-0.61526	0.886022
TMED4	I 0	0.652332	0.886022
TMED4	III 7d	0.698584	0.886022
TMED4	II 7d	-1.61758	0.886022
IGHV4-34	I 0	0.501777	0.886105
IGHV4-34	II 7d	-1.01439	0.886105
IGHV4-34	II 0	1.4444	0.886105
IGHV4-34	I 7d	0.0706844	0.886105
IGHV4-34	III 0	-1.25139	0.886105
IGHV4-34	III 7d	0.24892	0.886105
TRBV9	I 0	1.39858	0.886259
TRBV9	II 7d	-0.823337	0.886259
TRBV9	II 0	0.923311	0.886259
TRBV9	I 7d	-1.11902	0.886259
TRBV9	III 0	-0.497476	0.886259
TRBV9	III 7d	0.117943	0.886259
[truncated: 11,010 more rows]

## Sheet: Patient 3
Patient 3
gene	sample	value	score
CAPN7	II 0	-1.58378	0.800386
CAPN7	III 7d	-0.13454	0.800386
CAPN7	II 7d	0.75079	0.800386
CAPN7	III 0	-0.702119	0.800386
CAPN7	I 0	0.942069	0.800386
CAPN7	I 7d	0.727584	0.800386
TMEM140	III 7d	0.766235	0.801167
TMEM140	II 7d	-0.0610896	0.801167
TMEM140	I 7d	0.135825	0.801167
TMEM140	III 0	-0.455085	0.801167
TMEM140	I 0	1.24044	0.801167
TMEM140	II 0	-1.62632	0.801167
DKFZP434I0714	I 0	1.68997	0.804025
DKFZP434I0714	I 7d	-0.758199	0.804025
DKFZP434I0714	II 7d	-0.0328081	0.804025
DKFZP434I0714	III 7d	0.222771	0.804025
DKFZP434I0714	II 0	0.105952	0.804025
DKFZP434I0714	III 0	-1.22769	0.804025
C6orf120	III 7d	0.822401	0.804876
C6orf120	I 7d	0.564071	0.804876
C6orf120	II 7d	-0.718614	0.804876
C6orf120	III 0	-1.16954	0.804876
C6orf120	II 0	-0.74801	0.804876
C6orf120	I 0	1.24969	0.804876
ACYP2	III 7d	1.02711	0.805296
ACYP2	II 7d	0.141208	0.805296
ACYP2	II 0	-1.11769	0.805296
ACYP2	III 0	-0.886435	0.805296
ACYP2	I 0	1.29563	0.805296
ACYP2	I 7d	-0.459831	0.805296
PLSCR1	I 0	1.67834	0.8054
PLSCR1	III 0	-0.935509	0.8054
PLSCR1	I 7d	-0.514858	0.8054
PLSCR1	II 7d	-0.593979	0.8054
PLSCR1	II 0	-0.375173	0.8054
PLSCR1	III 7d	0.741174	0.8054
MIR1914	III 7d	-1.17684	0.806137
MIR1914	I 7d	-0.0912364	0.806137
MIR1914	III 0	-0.444134	0.806137
MIR1914	II 7d	0.48515	0.806137
MIR1914	I 0	1.71382	0.806137
MIR1914	II 0	-0.486759	0.806137
UQCRFS1	II 7d	-0.232266	0.807012
UQCRFS1	I 7d	-0.507436	0.807012
UQCRFS1	III 7d	0.821886	0.807012
UQCRFS1	III 0	-1.3227	0.807012
UQCRFS1	II 0	-0.244058	0.807012
UQCRFS1	I 0	1.48458	0.807012
MPP1	III 7d	-0.0156936	0.807638
MPP1	I 0	1.49035	0.807638
MPP1	II 7d	0.07472	0.807638
MPP1	III 0	0.017845	0.807638
MPP1	II 0	-1.66242	0.807638
MPP1	I 7d	0.0952025	0.807638
TRAJ34	II 0	0.169779	0.80798
TRAJ34	III 7d	-0.621488	0.80798
TRAJ34	II 7d	0.609128	0.80798
TRAJ34	III 0	-1.43406	0.80798
TRAJ34	I 0	1.4576	0.80798
TRAJ34	I 7d	-0.180958	0.80798
CCDC69	III 7d	-0.109855	0.808458
CCDC69	II 7d	0.128789	0.808458
CCDC69	I 7d	0.255536	0.808458
CCDC69	III 0	-0.0175678	0.808458
CCDC69	I 0	1.43244	0.808458
CCDC69	II 0	-1.68934	0.808458
C12orf57	II 7d	0.790822	0.809079
C12orf57	III 0	-0.270757	0.809079
C12orf57	III 7d	-0.484706	0.809079
C12orf57	I 0	1.29245	0.809079
C12orf57	I 7d	0.20627	0.809079
C12orf57	II 0	-1.53408	0.809079
IDS	III 7d	-1.17463	0.810678
IDS	I 7d	-0.0815885	0.810678
IDS	I 0	1.70573	0.810678
IDS	III 0	-0.531329	0.810678
IDS	II 7d	0.498298	0.810678
IDS	II 0	-0.416481	0.810678
SEPT5-GP1BB	I 0	1.36104	0.81119
SEPT5-GP1BB	II 7d	0.955369	0.81119
SEPT5-GP1BB	I 7d	0.188542	0.81119
SEPT5-GP1BB	III 0	-0.861681	0.81119
SEPT5-GP1BB	II 0	-0.590738	0.81119
SEPT5-GP1BB	III 7d	-1.05253	0.81119
TMCO3	I 7d	0.642852	0.811439
TMCO3	II 7d	0.0633652	0.811439
TMCO3	III 0	-0.477566	0.811439
TMCO3	II 0	-0.628833	0.811439
TMCO3	III 7d	-1.1926	0.811439
TMCO3	I 0	1.59278	0.811439
CCDC146	II 7d	-0.923997	0.812661
CCDC146	II 0	-0.89554	0.812661
CCDC146	III 0	-0.715637	0.812661
CCDC146	I 7d	0.3819	0.812661
CCDC146	III 7d	0.647707	0.812661
CCDC146	I 0	1.50557	0.812661
CSGALNACT2	I 7d	0.53164	0.81362
CSGALNACT2	III 7d	0.0723275	0.81362
CSGALNACT2	I 0	1.47267	0.81362
CSGALNACT2	III 0	-0.131362	0.81362
CSGALNACT2	II 7d	-0.409589	0.81362
CSGALNACT2	II 0	-1.53569	0.81362
TRAJ26	I 7d	0.243143	0.813738
TRAJ26	III 7d	-0.600454	0.813738
TRAJ26	II 7d	0.529734	0.813738
TRAJ26	III 0	-1.60362	0.813738
TRAJ26	I 0	1.30887	0.813738
TRAJ26	II 0	0.122327	0.813738
C17orf107	II 7d	0.167821	0.813767
C17orf107	III 0	-0.548139	0.813767
C17orf107	I 0	1.59213	0.813767
C17orf107	I 7d	0.56835	0.813767
C17orf107	III 7d	-1.22846	0.813767
C17orf107	II 0	-0.551706	0.813767
TMEM88	I 7d	0.15814	0.814313
TMEM88	II 7d	0.605743	0.814313
TMEM88	III 0	-0.161251	0.814313
TMEM88	I 0	1.50427	0.814313
TMEM88	III 7d	-0.830133	0.814313
TMEM88	II 0	-1.27677	0.814313
RIN2	III 0	-1.14283	0.816466
RIN2	I 0	1.65727	0.816466
RIN2	II 0	-0.114568	0.816466
RIN2	II 7d	-0.868742	0.816466
RIN2	I 7d	0.04784	0.816466
RIN2	III 7d	0.421022	0.816466
PSKH1	III 7d	-0.0823886	0.817489
PSKH1	III 0	-1.345	0.817489
PSKH1	I 0	1.69899	0.817489
PSKH1	I 7d	-0.123385	0.817489
PSKH1	II 7d	-0.442474	0.817489
PSKH1	II 0	0.294258	0.817489
AMDHD2	I 7d	0.468289	0.817559
AMDHD2	III 0	-0.238179	0.817559
AMDHD2	I 0	1.29761	0.817559
AMDHD2	II 7d	0.521288	0.817559
AMDHD2	II 0	-1.60297	0.817559
AMDHD2	III 7d	-0.446038	0.817559
SMAD7	III 7d	-1.13371	0.817759
SMAD7	III 0	-0.785946	0.817759
SMAD7	I 7d	0.556019	0.817759
SMAD7	I 0	1.35864	0.817759
SMAD7	II 0	-0.683768	0.817759
SMAD7	II 7d	0.688766	0.817759
FMNL3	III 7d	0.431329	0.817943
FMNL3	I 0	1.46959	0.817943
FMNL3	I 7d	-0.238502	0.817943
FMNL3	II 0	-1.59338	0.817943
FMNL3	II 7d	0.132997	0.817943
FMNL3	III 0	-0.202032	0.817943
MAP3K3	II 7d	-0.520193	0.819585
MAP3K3	II 0	-1.44591	0.819585
MAP3K3	I 7d	0.24723	0.819585
MAP3K3	I 0	1.50014	0.819585
MAP3K3	III 7d	0.498772	0.819585
MAP3K3	III 0	-0.280039	0.819585
PML	I 7d	-0.371961	0.821493
PML	III 0	-1.10806	0.821493
PML	II 7d	-0.47707	0.821493
PML	III 7d	0.878775	0.821493
PML	II 0	-0.473911	0.821493
PML	I 0	1.55223	0.821493
CD83	III 7d	-0.438518	0.822114
CD83	II 0	-1.20229	0.822114
CD83	II 7d	1.14949	0.822114
CD83	III 0	-0.887965	0.822114
CD83	I 0	1.0777	0.822114
CD83	I 7d	0.301587	0.822114
ZNF385A	III 0	-1.27573	0.823257
ZNF385A	I 0	1.65908	0.823257
ZNF385A	II 0	-0.0280157	0.823257
ZNF385A	II 7d	-0.366691	0.823257
ZNF385A	I 7d	-0.486588	0.823257
ZNF385A	III 7d	0.497942	0.823257
MAP1LC3B	I 0	1.596	0.82452
MAP1LC3B	I 7d	0.659695	0.82452
MAP1LC3B	II 0	0.0287839	0.82452
MAP1LC3B	III 7d	-0.49952	0.82452
MAP1LC3B	II 7d	-0.597337	0.82452
MAP1LC3B	III 0	-1.18762	0.82452
COL4A3BP	I 0	1.53339	0.8246
COL4A3BP	III 7d	0.642305	0.8246
COL4A3BP	II 7d	-0.80226	0.8246
COL4A3BP	I 7d	0.153977	0.8246
COL4A3BP	III 0	-1.21222	0.8246
COL4A3BP	II 0	-0.315195	0.8246
UBE2S	I 0	1.52612	0.82502
UBE2S	I 7d	-0.597753	0.82502
UBE2S	III 7d	-0.515139	0.82502
UBE2S	II 0	-0.627964	0.82502
UBE2S	II 7d	1.01039	0.82502
UBE2S	III 0	-0.795651	0.82502
PRPF19	III 7d	0.141726	0.82594
PRPF19	III 0	-0.818837	0.82594
PRPF19	I 0	0.969122	0.82594
PRPF19	I 7d	0.762565	0.82594
PRPF19	II 7d	0.529276	0.82594
PRPF19	II 0	-1.58385	0.82594
MTIF3	III 0	-0.624383	0.826205
MTIF3	I 7d	0.248339	0.826205
MTIF3	I 0	1.28168	0.826205
MTIF3	II 7d	-0.23236	0.826205
MTIF3	III 7d	0.809034	0.826205
MTIF3	II 0	-1.48231	0.826205
HIST2H2AA4	I 0	1.3848	0.82671
HIST2H2AA4	III 0	-0.711857	0.82671
HIST2H2AA4	III 7d	-0.928928	0.82671
HIST2H2AA4	II 7d	0.0125882	0.82671
HIST2H2AA4	I 7d	1.039	0.82671
HIST2H2AA4	II 0	-0.795608	0.82671
SCML4	II 7d	0.938238	0.82671
SCML4	I 7d	-0.0205157	0.82671
SCML4	III 7d	-0.882045	0.82671
SCML4	III 0	-1.11862	0.82671
SCML4	I 0	1.40853	0.82671
SCML4	II 0	-0.325593	0.82671
TRAJ7	I 7d	-0.00052902	0.828423
TRAJ7	III 7d	0.195764	0.828423
TRAJ7	II 7d	-0.701399	0.828423
TRAJ7	III 0	-1.26386	0.828423
TRAJ7	II 0	0.0769572	0.828423
TRAJ7	I 0	1.69306	0.828423
ITGA5	I 7d	0.0528036	0.828828
ITGA5	III 7d	-0.857719	0.828828
ITGA5	II 7d	0.364737	0.828828
ITGA5	III 0	-0.0993307	0.828828
ITGA5	I 0	1.6792	0.828828
ITGA5	II 0	-1.13969	0.828828
HERC4	III 0	-1.57399	0.829429
HERC4	II 0	0.0627172	0.829429
HERC4	III 7d	0.142826	0.829429
HERC4	I 7d	-0.467028	0.829429
HERC4	I 0	1.46345	0.829429
HERC4	II 7d	0.372028	0.829429
MIR4738	I 7d	0.948266	0.829655
MIR4738	II 7d	0.142012	0.829655
MIR4738	III 0	-0.629808	0.829655
MIR4738	II 0	-0.884678	0.829655
MIR4738	III 7d	-0.973505	0.829655
MIR4738	I 0	1.39771	0.829655
RILPL2	II 0	-0.75153	0.830977
RILPL2	II 7d	-0.331613	0.830977
RILPL2	I 7d	-0.523503	0.830977
RILPL2	I 0	1.6001	0.830977
RILPL2	III 7d	0.866653	0.830977
RILPL2	III 0	-0.860105	0.830977
GLUL	II 7d	0.124997	0.831069
GLUL	II 0	-0.957384	0.831069
GLUL	III 7d	-0.930207	0.831069
GLUL	I 7d	0.955025	0.831069
GLUL	III 0	-0.587263	0.831069
GLUL	I 0	1.39483	0.831069
HIST2H2AB	II 7d	0.20624	0.832115
HIST2H2AB	III 0	-1.06334	0.832115
HIST2H2AB	II 0	-1.04959	0.832115
HIST2H2AB	I 0	1.05171	0.832115
HIST2H2AB	I 7d	1.21918	0.832115
HIST2H2AB	III 7d	-0.364197	0.832115
MAP3K8	I 7d	-0.0474181	0.832284
MAP3K8	I 0	1.43511	0.832284
MAP3K8	II 7d	0.021588	0.832284
MAP3K8	III 0	-0.29528	0.832284
MAP3K8	II 0	-1.61295	0.832284
MAP3K8	III 7d	0.498946	0.832284
RWDD4	I 0	1.23025	0.833545
RWDD4	II 7d	0.421513	0.833545
RWDD4	I 7d	0.154705	0.833545
RWDD4	III 7d	0.367553	0.833545
RWDD4	II 0	-1.71415	0.833545
RWDD4	III 0	-0.459866	0.833545
HIPK2	I 7d	-0.187864	0.833947
HIPK2	I 0	1.37288	0.833947
HIPK2	II 7d	0.827669	0.833947
HIPK2	III 7d	-0.14262	0.833947
HIPK2	II 0	-1.49449	0.833947
HIPK2	III 0	-0.375574	0.833947
ATP2A3	I 0	1.29942	0.834015
ATP2A3	III 0	-1.25227	0.834015
ATP2A3	III 7d	-0.752216	0.834015
ATP2A3	II 7d	1.00408	0.834015
ATP2A3	I 7d	0.100105	0.834015
ATP2A3	II 0	-0.399126	0.834015
TMEM167B	I 7d	-0.10435	0.834071
TMEM167B	III 7d	0.999099	0.834071
TMEM167B	I 0	1.39313	0.834071
TMEM167B	II 7d	-0.382927	0.834071
TMEM167B	III 0	-1.16351	0.834071
TMEM167B	II 0	-0.741439	0.834071
TM7SF3	III 7d	-0.450032	0.834201
TM7SF3	II 7d	0.910993	0.834201
TM7SF3	I 7d	-0.600896	0.834201
TM7SF3	I 0	1.5419	0.834201
TM7SF3	III 0	-1.05188	0.834201
TM7SF3	II 0	-0.350088	0.834201
THAP7	I 7d	0.120214	0.834954
THAP7	III 7d	-0.262424	0.834954
THAP7	II 7d	0.0730676	0.834954
THAP7	I 0	1.46816	0.834954
THAP7	III 0	-1.64217	0.834954
THAP7	II 0	0.243158	0.834954
TRAJ17	II 0	0.0609826	0.835314
TRAJ17	III 7d	-0.858723	0.835314
TRAJ17	I 0	1.62947	0.835314
TRAJ17	III 0	-1.1827	0.835314
TRAJ17	II 7d	0.44319	0.835314
TRAJ17	I 7d	-0.092215	0.835314
SEC23B	I 0	1.50381	0.83644
SEC23B	I 7d	-0.780358	0.83644
SEC23B	III 0	-0.835865	0.83644
SEC23B	II 0	-0.929089	0.83644
SEC23B	III 7d	0.633332	0.83644
SEC23B	II 7d	0.408168	0.83644
CEBPD	II 7d	-0.096128	0.838227
CEBPD	III 0	-0.897475	0.838227
CEBPD	III 7d	0.0780109	0.838227
CEBPD	I 7d	-0.810166	0.838227
CEBPD	II 0	-0.145517	0.838227
CEBPD	I 0	1.87127	0.838227
BTBD6	I 7d	0.357533	0.839032
BTBD6	I 0	1.55425	0.839032
BTBD6	II 7d	0.255637	0.839032
BTBD6	III 7d	-0.955565	0.839032
BTBD6	II 0	0.00386653	0.839032
BTBD6	III 0	-1.21573	0.839032
SIK1	I 7d	-0.197293	0.839071
SIK1	I 0	1.35356	0.839071
SIK1	II 7d	1.13468	0.839071
SIK1	III 0	-1.00643	0.839071
SIK1	III 7d	-0.600143	0.839071
SIK1	II 0	-0.684372	0.839071
NPTN	II 0	-1.68612	0.840089
NPTN	III 7d	0.30182	0.840089
NPTN	III 0	-0.543845	0.840089
NPTN	I 0	1.18242	0.840089
NPTN	II 7d	0.156097	0.840089
NPTN	I 7d	0.589621	0.840089
SNORD42A	II 7d	0.168151	0.84015
SNORD42A	II 0	-1.08925	0.84015
SNORD42A	I 7d	-0.602735	0.84015
SNORD42A	III 7d	0.791035	0.84015
SNORD42A	III 0	-0.75782	0.84015
SNORD42A	I 0	1.49062	0.84015
FES	III 7d	0.151014	0.840448
FES	II 7d	0.236114	0.840448
FES	III 0	-1.31131	0.840448
FES	II 0	-0.0263838	0.840448
FES	I 7d	-0.697202	0.840448
FES	I 0	1.64777	0.840448
EMILIN2	II 0	-0.617612	0.841224
EMILIN2	I 0	1.56647	0.841224
EMILIN2	II 7d	-0.755763	0.841224
EMILIN2	III 7d	0.7517	0.841224
EMILIN2	III 0	-1.01193	0.841224
EMILIN2	I 7d	0.0671331	0.841224
RNF11	III 0	-0.708151	0.841765
RNF11	II 7d	0.768334	0.841765
RNF11	I 0	1.08813	0.841765
RNF11	III 7d	-0.0686452	0.841765
RNF11	II 0	-1.57342	0.841765
RNF11	I 7d	0.49375	0.841765
EPG5	I 7d	-0.794527	0.843351
EPG5	II 0	-0.896776	0.843351
EPG5	II 7d	0.686181	0.843351
EPG5	III 7d	0.354662	0.843351
EPG5	I 0	1.49919	0.843351
EPG5	III 0	-0.848725	0.843351
NOP2	II 7d	0.808236	0.843365
NOP2	II 0	-1.24977	0.843365
NOP2	III 7d	-0.504214	0.843365
NOP2	III 0	-0.887845	0.843365
NOP2	I 0	1.09186	0.843365
NOP2	I 7d	0.741738	0.843365
SLC43A2	I 7d	0.289148	0.84367
SLC43A2	III 0	-0.750109	0.84367
SLC43A2	II 7d	-0.865088	0.84367
SLC43A2	II 0	-0.847994	0.84367
SLC43A2	III 7d	0.575637	0.84367
SLC43A2	I 0	1.59841	0.84367
PQLC1	III 0	-1.14627	0.843841
PQLC1	I 0	1.697	0.843841
PQLC1	II 0	0.0808644	0.843841
PQLC1	II 7d	-0.323443	0.843841
PQLC1	III 7d	-0.723109	0.843841
PQLC1	I 7d	0.414957	0.843841
COPG1	I 0	1.80867	0.845157
COPG1	I 7d	-0.474376	0.845157
COPG1	III 7d	0.0759406	0.845157
COPG1	III 0	-1.1811	0.845157
COPG1	II 7d	-0.310364	0.845157
COPG1	II 0	0.0812342	0.845157
TRIM21	II 0	-0.442293	0.845517
TRIM21	II 7d	-0.747737	0.845517
TRIM21	I 7d	-0.0264097	0.845517
TRIM21	I 0	1.63267	0.845517
TRIM21	III 7d	0.655699	0.845517
TRIM21	III 0	-1.07193	0.845517
TRAJ20	III 0	-1.13983	0.846514
TRAJ20	III 7d	-0.836792	0.846514
TRAJ20	II 7d	0.945827	0.846514
TRAJ20	II 0	-0.470929	0.846514
TRAJ20	I 0	1.36593	0.846514
TRAJ20	I 7d	0.1358	0.846514
LPCAT4	I 7d	-0.232091	0.846646
LPCAT4	III 7d	-0.913293	0.846646
LPCAT4	I 0	1.80871	0.846646
LPCAT4	III 0	-0.866082	0.846646
LPCAT4	II 7d	0.288384	0.846646
LPCAT4	II 0	-0.0856289	0.846646
PGAP2	I 0	1.83423	0.847753
PGAP2	II 7d	0.011015	0.847753
PGAP2	III 7d	-0.191668	0.847753
PGAP2	I 7d	-0.615205	0.847753
PGAP2	III 0	-1.10278	0.847753
PGAP2	II 0	0.0644169	0.847753
FAM209A	I 7d	-0.889534	0.848171
FAM209A	III 0	-0.745777	0.848171
FAM209A	II 7d	0.0576701	0.848171
FAM209A	III 7d	0.296874	0.848171
FAM209A	II 0	-0.53028	0.848171
FAM209A	I 0	1.81105	0.848171
SNORA10	II 0	-1.04786	0.8489
SNORA10	III 7d	-0.0567851	0.8489
SNORA10	II 7d	0.519175	0.8489
SNORA10	I 7d	-0.739111	0.8489
SNORA10	III 0	-0.387866	0.8489
SNORA10	I 0	1.71245	0.8489
C12orf5	II 7d	-0.096104	0.849059
C12orf5	I 0	1.29535	0.849059
C12orf5	II 0	-1.6146	0.849059
C12orf5	III 0	-0.518633	0.849059
C12orf5	I 7d	0.486272	0.849059
C12orf5	III 7d	0.447722	0.849059
WHAMM	II 7d	0.182868	0.8493
WHAMM	I 7d	0.858671	0.8493
WHAMM	III 7d	0.103555	0.8493
WHAMM	III 0	-0.709738	0.8493
WHAMM	I 0	1.12769	0.8493
WHAMM	II 0	-1.56305	0.8493
MOAP1	III 7d	-0.694077	0.849649
MOAP1	II 0	-0.534261	0.849649
MOAP1	III 0	-1.33138	0.849649
MOAP1	II 7d	0.453078	0.849649
MOAP1	I 7d	0.919147	0.849649
MOAP1	I 0	1.18749	0.849649
ASF1B	III 7d	-0.511275	0.850134
ASF1B	II 0	-1.45429	0.850134
ASF1B	III 0	-0.124319	0.850134
ASF1B	I 7d	0.310209	0.850134
ASF1B	II 7d	0.208549	0.850134
ASF1B	I 0	1.57113	0.850134
FOSB	III 7d	-0.86055	0.850418
FOSB	II 7d	0.884759	0.850418
FOSB	III 0	-0.761849	0.850418
FOSB	II 0	-0.636294	0.850418
FOSB	I 0	1.5666	0.850418
FOSB	I 7d	-0.192671	0.850418
DNAJB9	III 7d	-0.750505	0.850507
DNAJB9	I 0	1.22343	0.850507
DNAJB9	III 0	-1.25389	0.850507
DNAJB9	II 0	-0.560922	0.850507
DNAJB9	I 7d	0.947311	0.850507
DNAJB9	II 7d	0.394574	0.850507
ACTR1A	I 0	1.24072	0.850698
ACTR1A	II 7d	-0.122631	0.850698
ACTR1A	III 0	-0.881939	0.850698
ACTR1A	I 7d	0.279078	0.850698
ACTR1A	II 0	-1.36602	0.850698
ACTR1A	III 7d	0.85079	0.850698
ZBP1	II 7d	-0.839119	0.851337
ZBP1	III 7d	0.391376	0.851337
ZBP1	III 0	-1.06701	0.851337
ZBP1	II 0	-0.297289	0.851337
ZBP1	I 7d	0.107878	0.851337
ZBP1	I 0	1.70416	0.851337
LFNG	I 7d	0.386373	0.851508
LFNG	III 7d	0.490564	0.851508
LFNG	II 7d	-0.803557	0.851508
LFNG	III 0	-1.18849	0.851508
LFNG	I 0	1.53993	0.851508
LFNG	II 0	-0.424813	0.851508
C18orf8	I 7d	-0.204126	0.851544
C18orf8	III 7d	0.391753	0.851544
C18orf8	II 0	-1.47564	0.851544
C18orf8	I 0	1.2628	0.851544
C18orf8	III 0	-0.705849	0.851544
C18orf8	II 7d	0.731062	0.851544
FKBP15	I 0	1.65503	0.851723
FKBP15	I 7d	-0.320024	0.851723
FKBP15	II 7d	-0.467077	0.851723
FKBP15	II 0	-0.259008	0.851723
FKBP15	III 0	-1.22311	0.851723
FKBP15	III 7d	0.614185	0.851723
HOOK3	I 7d	0.169836	0.852073
HOOK3	I 0	1.19988	0.852073
HOOK3	II 7d	0.023374	0.852073
HOOK3	III 7d	0.915009	0.852073
HOOK3	II 0	-1.27655	0.852073
HOOK3	III 0	-1.03154	0.852073
HSF1	I 0	1.42983	0.852653
HSF1	II 7d	0.522438	0.852653
HSF1	III 0	-1.21119	0.852653
HSF1	II 0	-0.267226	0.852653
HSF1	I 7d	0.481409	0.852653
HSF1	III 7d	-0.955259	0.852653
TCFL5	II 0	-1.33693	0.853105
TCFL5	III 0	-0.271932	0.853105
TCFL5	III 7d	-0.705338	0.853105
TCFL5	II 7d	0.261017	0.853105
TCFL5	I 7d	0.544281	0.853105
TCFL5	I 0	1.5089	0.853105
ANKRD40	I 0	1.27163	0.853459
ANKRD40	III 0	-1.24209	0.853459
ANKRD40	II 0	-0.552091	0.853459
ANKRD40	III 7d	-0.723247	0.853459
ANKRD40	II 7d	0.96661	0.853459
ANKRD40	I 7d	0.279186	0.853459
MAP3K14	III 7d	-1.00592	0.853728
MAP3K14	II 0	-0.903672	0.853728
MAP3K14	III 0	-0.664576	0.853728
MAP3K14	I 7d	0.64864	0.853728
MAP3K14	II 7d	0.485648	0.853728
MAP3K14	I 0	1.43988	0.853728
SPSB3	II 7d	0.263443	0.854725
SPSB3	I 0	1.56054	0.854725
SPSB3	II 0	-0.973023	0.854725
SPSB3	I 7d	0.596744	0.854725
SPSB3	III 0	-0.455024	0.854725
SPSB3	III 7d	-0.992675	0.854725
TCIRG1	II 7d	-0.373426	0.854852
TCIRG1	II 0	-1.46819	0.854852
TCIRG1	III 7d	0.275455	0.854852
TCIRG1	I 0	1.58197	0.854852
TCIRG1	III 0	-0.259256	0.854852
TCIRG1	I 7d	0.24345	0.854852
MRFAP1	II 7d	0.696944	0.85509
MRFAP1	III 0	-1.29781	0.85509
MRFAP1	II 0	-0.563291	0.85509
MRFAP1	I 0	1.21185	0.85509
MRFAP1	I 7d	0.69829	0.85509
MRFAP1	III 7d	-0.745983	0.85509
KLRC3	II 7d	0.465145	0.855239
KLRC3	II 0	-0.797952	0.855239
KLRC3	I 0	1.37646	0.855239
KLRC3	I 7d	0.771871	0.855239
KLRC3	III 7d	-0.972607	0.855239
KLRC3	III 0	-0.84292	0.855239
TPM4	II 7d	0.630049	0.856398
TPM4	I 0	1.43506	0.856398
TPM4	I 7d	-0.680816	0.856398
TPM4	III 7d	0.49848	0.856398
TPM4	III 0	-1.1135	0.856398
TPM4	II 0	-0.76927	0.856398
SLC12A4	II 0	-1.35301	0.856415
SLC12A4	III 7d	-0.182784	0.856415
SLC12A4	II 7d	-0.387592	0.856415
SLC12A4	I 7d	0.753604	0.856415
SLC12A4	I 0	1.51592	0.856415
SLC12A4	III 0	-0.34614	0.856415
SIGLEC14	I 7d	-0.771731	0.856994
SIGLEC14	III 7d	0.444486	0.856994
SIGLEC14	II 7d	-0.128282	0.856994
SIGLEC14	II 0	-0.60262	0.856994
SIGLEC14	I 0	1.80724	0.856994
SIGLEC14	III 0	-0.749093	0.856994
VSTM1	I 7d	0.545433	0.857006
VSTM1	III 0	-0.932978	0.857006
VSTM1	II 7d	-0.733352	0.857006
VSTM1	III 7d	0.583502	0.857006
VSTM1	I 0	1.45389	0.857006
VSTM1	II 0	-0.916498	0.857006
PLXNB2	III 7d	0.765283	0.857126
PLXNB2	I 7d	-0.575256	0.857126
PLXNB2	II 7d	0.279415	0.857126
PLXNB2	II 0	-0.737607	0.857126
PLXNB2	I 0	1.44277	0.857126
PLXNB2	III 0	-1.17461	0.857126
GPN2	II 0	-0.344906	0.857203
GPN2	II 7d	0.802835	0.857203
GPN2	I 0	1.5583	0.857203
GPN2	III 0	-1.04092	0.857203
GPN2	I 7d	-0.134744	0.857203
GPN2	III 7d	-0.840558	0.857203
NGLY1	II 7d	0.185357	0.857968
NGLY1	III 0	-0.252815	0.857968
NGLY1	I 0	1.61102	0.857968
NGLY1	III 7d	-0.806194	0.857968
NGLY1	I 7d	0.463336	0.857968
NGLY1	II 0	-1.20071	0.857968
STX4	III 0	-0.220049	0.858032
STX4	III 7d	0.16468	0.858032
STX4	I 7d	0.163186	0.858032
STX4	II 7d	-0.0352349	0.858032
STX4	I 0	1.52799	0.858032
STX4	II 0	-1.60057	0.858032
PRPF4	II 0	-0.877571	0.858091
PRPF4	II 7d	1.06244	0.858091
PRPF4	I 0	1.2019	0.858091
PRPF4	III 0	-1.11359	0.858091
PRPF4	I 7d	0.298814	0.858091
PRPF4	III 7d	-0.571989	0.858091
XYLT1	I 7d	-0.100506	0.859896
XYLT1	I 0	1.76889	0.859896
XYLT1	II 0	-0.376707	0.859896
XYLT1	II 7d	0.432835	0.859896
XYLT1	III 0	-0.712746	0.859896
XYLT1	III 7d	-1.01176	0.859896
ICAM1	III 7d	0.602687	0.860926
ICAM1	I 7d	0.758268	0.860926
ICAM1	III 0	-1.08437	0.860926
ICAM1	I 0	1.16768	0.860926
ICAM1	II 7d	-0.232472	0.860926
ICAM1	II 0	-1.21179	0.860926
FAU	III 7d	-0.510064	0.86294
FAU	II 0	0.158003	0.86294
FAU	I 7d	0.164372	0.86294
FAU	II 7d	-0.130175	0.86294
FAU	III 0	-1.361	0.86294
FAU	I 0	1.67886	0.86294
HOXD4	II 0	-0.271799	0.86351
HOXD4	I 7d	0.153511	0.86351
HOXD4	III 0	-0.813982	0.86351
HOXD4	II 7d	0.228859	0.86351
HOXD4	III 7d	-1.0519	0.86351
HOXD4	I 0	1.75531	0.86351
SNORD45B	II 7d	0.110542	0.863808
SNORD45B	II 0	-1.12451	0.863808
SNORD45B	I 0	1.27116	0.863808
SNORD45B	I 7d	-0.0584036	0.863808
SNORD45B	III 0	-1.12024	0.863808
SNORD45B	III 7d	0.921447	0.863808
ZSWIM6	III 0	-0.947975	0.864381
ZSWIM6	I 0	1.61397	0.864381
ZSWIM6	II 7d	-0.87189	0.864381
ZSWIM6	I 7d	0.540748	0.864381
ZSWIM6	II 0	-0.607754	0.864381
ZSWIM6	III 7d	0.272899	0.864381
GPR25	I 7d	0.88089	0.864534
GPR25	I 0	1.60687	0.864534
GPR25	III 0	-0.712609	0.864534
GPR25	III 7d	-0.361585	0.864534
GPR25	II 7d	-0.66015	0.864534
GPR25	II 0	-0.753418	0.864534
HIST1H1C	I 7d	0.979172	0.864618
HIST1H1C	II 7d	0.328506	0.864618
HIST1H1C	II 0	-0.674333	0.864618
HIST1H1C	I 0	1.2576	0.864618
HIST1H1C	III 7d	-0.711796	0.864618
HIST1H1C	III 0	-1.17914	0.864618
CSTF1	III 7d	-0.740073	0.864664
CSTF1	III 0	-1.38284	0.864664
CSTF1	I 7d	0.390806	0.864664
CSTF1	I 0	1.53159	0.864664
CSTF1	II 7d	0.203809	0.864664
CSTF1	II 0	-0.00328777	0.864664
NUP153	III 7d	-0.0599203	0.864969
NUP153	I 0	1.13574	0.864969
NUP153	II 0	-1.508	0.864969
NUP153	II 7d	0.403275	0.864969
NUP153	I 7d	0.811127	0.864969
NUP153	III 0	-0.78222	0.864969
AKT1S1	II 0	-1.29008	0.865508
AKT1S1	I 0	1.6236	0.865508
AKT1S1	II 7d	0.543162	0.865508
AKT1S1	III 0	-0.254969	0.865508
AKT1S1	III 7d	-0.581342	0.865508
AKT1S1	I 7d	-0.040362	0.865508
NDUFB1	III 0	-0.353294	0.86561
NDUFB1	I 7d	-0.119582	0.86561
NDUFB1	III 7d	0.286557	0.86561
NDUFB1	I 0	1.49302	0.86561
NDUFB1	II 7d	0.2675	0.86561
NDUFB1	II 0	-1.5742	0.86561
SMNDC1	II 0	-0.135515	0.865612
SMNDC1	I 7d	0.741581	0.865612
SMNDC1	III 0	-1.5548	0.865612
SMNDC1	II 7d	0.0111725	0.865612
SMNDC1	III 7d	-0.418538	0.865612
SMNDC1	I 0	1.3561	0.865612
TMEM86B	I 0	1.49992	0.865938
TMEM86B	II 7d	0.21123	0.865938
TMEM86B	I 7d	-0.244517	0.865938
TMEM86B	II 0	-1.48729	0.865938
TMEM86B	III 7d	0.475935	0.865938
TMEM86B	III 0	-0.455283	0.865938
FBXW7	I 7d	-0.729594	0.866199
FBXW7	III 0	-0.935886	0.866199
FBXW7	III 7d	-0.0807279	0.866199
FBXW7	II 0	-0.636218	0.866199
FBXW7	I 0	1.60506	0.866199
FBXW7	II 7d	0.777363	0.866199
ITPR3	I 7d	0.298689	0.866607
ITPR3	II 7d	0.97487	0.866607
ITPR3	III 7d	-0.657717	0.866607
ITPR3	II 0	-1.04153	0.866607
ITPR3	III 0	-0.871691	0.866607
ITPR3	I 0	1.29738	0.866607
SNORD116-14	I 0	1.28843	0.866929
SNORD116-14	III 0	-1.25313	0.866929
SNORD116-14	I 7d	-0.0857505	0.866929
SNORD116-14	III 7d	0.922222	0.866929
SNORD116-14	II 0	-0.951524	0.866929
SNORD116-14	II 7d	0.0797525	0.866929
PDPR	III 7d	-1.05429	0.86728
PDPR	I 7d	0.3536	0.86728
PDPR	III 0	-0.694857	0.86728
PDPR	II 7d	0.0453009	0.86728
PDPR	I 0	1.76301	0.86728
PDPR	II 0	-0.412757	0.86728
USP20	III 7d	-0.898043	0.86733
USP20	I 0	1.55371	0.86733
USP20	II 0	-0.731208	0.86733
USP20	I 7d	0.0112316	0.86733
USP20	III 0	-0.756087	0.86733
USP20	II 7d	0.8204	0.86733
FAM134C	I 7d	-0.598761	0.869339
FAM134C	I 0	1.44622	0.869339
FAM134C	III 7d	0.267906	0.869339
FAM134C	II 0	-0.556333	0.869339
FAM134C	II 7d	0.723583	0.869339
FAM134C	III 0	-1.28261	0.869339
TTC9	I 0	1.52218	0.86974
TTC9	III 0	-1.47349	0.86974
TTC9	II 0	-0.0505678	0.86974
TTC9	I 7d	-0.231517	0.86974
TTC9	III 7d	-0.346112	0.86974
TTC9	II 7d	0.579514	0.86974
KIAA0907	III 7d	-0.424721	0.870775
KIAA0907	II 7d	0.515483	0.870775
KIAA0907	III 0	-1.46841	0.870775
KIAA0907	I 0	1.54086	0.870775
KIAA0907	I 7d	-0.152664	0.870775
KIAA0907	II 0	-0.010543	0.870775
C19orf60	I 7d	-0.561192	0.871037
C19orf60	III 7d	0.0723165	0.871037
C19orf60	III 0	-1.34762	0.871037
C19orf60	I 0	1.67536	0.871037
C19orf60	II 7d	0.228798	0.871037
C19orf60	II 0	-0.0676618	0.871037
WBP1L	II 7d	0.207266	0.871416
WBP1L	I 0	1.621	0.871416
WBP1L	I 7d	-0.472897	0.871416
WBP1L	III 0	-0.458194	0.871416
WBP1L	III 7d	0.415526	0.871416
WBP1L	II 0	-1.3127	0.871416
USP6	II 0	-1.30676	0.871644
USP6	III 7d	0.340324	0.871644
USP6	III 0	-0.299032	0.871644
USP6	I 0	1.72496	0.871644
USP6	II 7d	-0.284967	0.871644
USP6	I 7d	-0.174523	0.871644
ATXN7L3	I 7d	0.258515	0.872574
ATXN7L3	II 0	-0.950123	0.872574
ATXN7L3	III 7d	0.868659	0.872574
ATXN7L3	III 0	-1.25766	0.872574
ATXN7L3	II 7d	-0.204782	0.872574
ATXN7L3	I 0	1.28539	0.872574
IL1B	I 7d	0.379454	0.873425
IL1B	I 0	1.45347	0.873425
IL1B	III 7d	-0.674418	0.873425
IL1B	II 0	-0.100388	0.873425
IL1B	II 7d	0.397958	0.873425
IL1B	III 0	-1.45608	0.873425
RAP2C	II 7d	-0.122061	0.873509
RAP2C	III 0	-0.963079	0.873509
RAP2C	III 7d	-0.644583	0.873509
RAP2C	I 0	1.4168	0.873509
RAP2C	I 7d	1.04692	0.873509
RAP2C	II 0	-0.733991	0.873509
CTC-301O7.4	II 0	-0.191888	0.87364
CTC-301O7.4	I 0	1.80912	0.87364
CTC-301O7.4	II 7d	0.342823	0.87364
CTC-301O7.4	III 7d	-0.845451	0.87364
CTC-301O7.4	III 0	-0.901384	0.87364
CTC-301O7.4	I 7d	-0.213218	0.87364
ZBTB17	III 7d	0.195256	0.873766
ZBTB17	I 0	1.65947	0.873766
ZBTB17	II 7d	-0.318197	0.873766
ZBTB17	I 7d	0.14684	0.873766
ZBTB17	II 0	-1.41977	0.873766
ZBTB17	III 0	-0.263604	0.873766
LINC00667	I 7d	-0.178184	0.874067
LINC00667	I 0	1.45082	0.874067
LINC00667	II 7d	0.68274	0.874067
LINC00667	III 7d	-0.29304	0.874067
LINC00667	III 0	-1.51296	0.874067
LINC00667	II 0	-0.14937	0.874067
FAM105A	I 7d	-0.159017	0.874239
FAM105A	I 0	1.47613	0.874239
FAM105A	III 7d	0.73735	0.874239
FAM105A	III 0	-1.42161	0.874239
FAM105A	II 7d	-0.192195	0.874239
FAM105A	II 0	-0.440659	0.874239
LRRC25	II 0	-1.19392	0.87438
LRRC25	I 0	1.53044	0.87438
LRRC25	III 0	-0.713234	0.87438
LRRC25	II 7d	-0.461757	0.87438
LRRC25	I 7d	0.137389	0.87438
LRRC25	III 7d	0.70108	0.87438
SUGP2	I 7d	-0.463711	0.87473
SUGP2	III 0	-1.41599	0.87473
SUGP2	III 7d	0.0168934	0.87473
SUGP2	II 7d	0.241832	0.87473
SUGP2	II 0	-0.0283835	0.87473
SUGP2	I 0	1.64936	0.87473
RASGEF1B	III 0	-1.30397	0.875587
RASGEF1B	III 7d	0.82505	0.875587
RASGEF1B	II 7d	-0.266718	0.875587
RASGEF1B	I 0	1.46657	0.875587
RASGEF1B	II 0	-0.622305	0.875587
RASGEF1B	I 7d	-0.0986174	0.875587
SNAI3	II 7d	0.109642	0.875725
SNAI3	II 0	-1.42178	0.875725
SNAI3	I 7d	0.0215545	0.875725
SNAI3	III 0	-0.14614	0.875725
SNAI3	III 7d	-0.259542	0.875725
SNAI3	I 0	1.69627	0.875725
UBE2Z	I 0	1.38923	0.87635
UBE2Z	III 7d	0.684064	0.87635
UBE2Z	III 0	-1.5435	0.87635
UBE2Z	I 7d	0.0812207	0.87635
UBE2Z	II 0	-0.420513	0.87635
UBE2Z	II 7d	-0.190507	0.87635
CCDC71L	I 7d	0.60702	0.876696
CCDC71L	II 7d	-0.715375	0.876696
CCDC71L	II 0	-0.61649	0.876696
CCDC71L	I 0	1.50242	0.876696
CCDC71L	III 7d	0.379376	0.876696
CCDC71L	III 0	-1.15695	0.876696
GNL1	I 0	1.85695	0.876753
GNL1	III 0	-0.826101	0.876753
GNL1	II 7d	0.299748	0.876753
GNL1	I 7d	-0.297426	0.876753
GNL1	III 7d	-0.796989	0.876753
GNL1	II 0	-0.236183	0.876753
PPP2R2D	I 0	1.34482	0.876759
PPP2R2D	III 0	-0.63574	0.876759
PPP2R2D	II 7d	0.154913	0.876759
PPP2R2D	I 7d	0.169119	0.876759
PPP2R2D	III 7d	0.532504	0.876759
PPP2R2D	II 0	-1.56561	0.876759
WSB2	II 0	-1.09721	0.876981
WSB2	III 7d	0.856816	0.876981
WSB2	III 0	-1.1698	0.876981
WSB2	I 7d	-0.0743042	0.876981
WSB2	I 0	1.28362	0.876981
WSB2	II 7d	0.200875	0.876981
TTC1	I 0	1.62572	0.877481
TTC1	III 7d	-0.166888	0.877481
TTC1	I 7d	0.104452	0.877481
TTC1	II 7d	-0.156294	0.877481
TTC1	III 0	-1.51097	0.877481
TTC1	II 0	0.103981	0.877481
NEU1	II 0	-0.484089	0.877679
NEU1	I 7d	0.510063	0.877679
NEU1	I 0	1.58015	0.877679
NEU1	II 7d	0.337934	0.877679
NEU1	III 0	-0.923293	0.877679
NEU1	III 7d	-1.02076	0.877679
TRIM52	II 7d	0.714661	0.877857
TRIM52	I 7d	0.758064	0.877857
TRIM52	III 7d	-0.44437	0.877857
TRIM52	II 0	-1.11946	0.877857
TRIM52	I 0	1.15456	0.877857
TRIM52	III 0	-1.06345	0.877857
BCL7B	I 0	1.42894	0.877922
BCL7B	II 0	-0.316889	0.877922
BCL7B	III 0	-1.29934	0.877922
BCL7B	I 7d	0.735606	0.877922
BCL7B	III 7d	-0.763031	0.877922
BCL7B	II 7d	0.21471	0.877922
DXO	III 7d	-0.935615	0.878015
DXO	II 7d	0.626806	0.878015
DXO	I 7d	0.0348568	0.878015
DXO	III 0	-0.939843	0.878015
DXO	II 0	-0.420372	0.878015
DXO	I 0	1.63417	0.878015
PSMB10	II 7d	-0.31309	0.878075
PSMB10	III 7d	0.850198	0.878075
PSMB10	II 0	-1.02031	0.878075
PSMB10	I 7d	0.18102	0.878075
PSMB10	I 0	1.38796	0.878075
PSMB10	III 0	-1.08577	0.878075
HECA	III 0	-0.74662	0.879399
HECA	I 7d	0.464493	0.879399
HECA	II 0	-1.48094	0.879399
HECA	I 0	1.21954	0.879399
HECA	III 7d	-0.174691	0.879399
HECA	II 7d	0.718214	0.879399
CNOT11	II 0	-0.31713	0.880793
CNOT11	III 0	-1.34723	0.880793
CNOT11	I 7d	-0.587802	0.880793
CNOT11	I 0	1.57061	0.880793
CNOT11	II 7d	0.481883	0.880793
CNOT11	III 7d	0.199668	0.880793
SERTAD2	I 7d	0.0848865	0.881289
SERTAD2	III 7d	-0.216356	0.881289
SERTAD2	I 0	1.53723	0.881289
SERTAD2	II 7d	0.135617	0.881289
SERTAD2	III 0	-1.60033	0.881289
SERTAD2	II 0	0.0589539	0.881289
GTPBP6	II 7d	0.477656	0.881381
GTPBP6	II 0	-0.156583	0.881381
GTPBP6	III 7d	-0.702973	0.881381
GTPBP6	I 0	1.72851	0.881381
GTPBP6	III 0	-1.09682	0.881381
GTPBP6	I 7d	-0.249789	0.881381
LATS2	II 7d	-0.323084	0.881762
LATS2	I 7d	0.109845	0.881762
LATS2	III 7d	0.168049	0.881762
LATS2	II 0	-1.37615	0.881762
LATS2	III 0	-0.277112	0.881762
LATS2	I 0	1.69845	0.881762
RC3H2	II 7d	0.677206	0.881964
RC3H2	III 7d	-0.49715	0.881964
RC3H2	I 0	1.24013	0.881964
RC3H2	I 7d	0.548819	0.881964
RC3H2	III 0	-1.49274	0.881964
RC3H2	II 0	-0.476262	0.881964
ARL17A	II 0	-0.977325	0.882087
ARL17A	III 7d	-0.69165	0.882087
ARL17A	I 7d	0.921632	0.882087
ARL17A	III 0	-0.691116	0.882087
ARL17A	I 0	1.49538	0.882087
ARL17A	II 7d	-0.0569237	0.882087
PAFAH1B1	I 7d	0.140989	0.882155
PAFAH1B1	II 7d	0.245817	0.882155
PAFAH1B1	III 0	-0.962516	0.882155
PAFAH1B1	I 0	1.25136	0.882155
PAFAH1B1	III 7d	0.710776	0.882155
PAFAH1B1	II 0	-1.38642	0.882155
KMT2C	III 0	-0.476931	0.882268
KMT2C	I 7d	0.789408	0.882268
KMT2C	III 7d	-0.586817	0.882268
KMT2C	I 0	1.57787	0.882268
KMT2C	II 7d	-0.169206	0.882268
KMT2C	II 0	-1.13433	0.882268
CKS2	II 7d	1.03692	0.88248
CKS2	II 0	-0.838557	0.88248
CKS2	III 7d	-0.335367	0.88248
CKS2	III 0	-1.03591	0.88248
CKS2	I 7d	-0.234577	0.88248
CKS2	I 0	1.40748	0.88248
MICU2	II 7d	-0.0129132	0.882589
MICU2	III 7d	0.354346	0.882589
MICU2	I 7d	0.270173	0.882589
MICU2	I 0	1.44537	0.882589
MICU2	II 0	-1.57465	0.882589
MICU2	III 0	-0.482324	0.882589
TAOK1	II 0	-1.47427	0.883784
TAOK1	III 7d	0.562625	0.883784
TAOK1	III 0	-0.896948	0.883784
TAOK1	II 7d	0.154059	0.883784
TAOK1	I 7d	0.431675	0.883784
TAOK1	I 0	1.22286	0.883784
EMD	I 7d	1.08104	0.884075
EMD	III 0	-1.20797	0.884075
EMD	III 7d	-0.324467	0.884075
EMD	II 7d	0.103104	0.884075
EMD	I 0	1.22191	0.884075
EMD	II 0	-0.873613	0.884075
AKNA	I 0	1.85539	0.884328
AKNA	II 7d	0.0755231	0.884328
AKNA	III 0	-0.839009	0.884328
AKNA	I 7d	0.0248506	0.884328
AKNA	III 7d	-0.892802	0.884328
AKNA	II 0	-0.223958	0.884328
ERCC1	I 7d	0.692812	0.88479
ERCC1	III 7d	0.520459	0.88479
ERCC1	III 0	-1.05598	0.88479
ERCC1	II 7d	-0.0560355	0.88479
ERCC1	I 0	1.19953	0.88479
ERCC1	II 0	-1.30078	0.88479
PIEZO1	I 7d	-0.00684809	0.884809
PIEZO1	III 0	-1.38369	0.884809
PIEZO1	III 7d	-0.474041	0.884809
PIEZO1	II 7d	0.862688	0.884809
PIEZO1	II 0	-0.397522	0.884809
PIEZO1	I 0	1.39942	0.884809
FAM35A	II 0	-0.342158	0.885349
FAM35A	I 0	1.408	0.885349
FAM35A	III 7d	0.319669	0.885349
FAM35A	III 0	-1.53635	0.885349
FAM35A	II 7d	-0.386383	0.885349
FAM35A	I 7d	0.537216	0.885349
SNX3	II 0	-1.02988	0.885519
SNX3	II 7d	0.822453	0.885519
SNX3	III 7d	0.362551	0.885519
SNX3	I 7d	-0.309512	0.885519
SNX3	III 0	-1.15239	0.885519
SNX3	I 0	1.30678	0.885519
PYCARD	I 7d	0.124915	0.885914
PYCARD	III 7d	-0.0316846	0.885914
PYCARD	II 7d	-0.0627581	0.885914
PYCARD	I 0	1.66521	0.885914
PYCARD	III 0	-0.227813	0.885914
PYCARD	II 0	-1.46787	0.885914
DDIT3	I 7d	0.811266	0.886077
DDIT3	III 7d	-0.798894	0.886077
DDIT3	II 7d	0.0740295	0.886077
DDIT3	III 0	-0.66299	0.886077
DDIT3	I 0	1.53175	0.886077
DDIT3	II 0	-0.955159	0.886077
PHKG2	I 7d	-0.136092	0.886239
PHKG2	III 7d	-0.507468	0.886239
PHKG2	II 7d	-0.150791	0.886239
PHKG2	I 0	1.87326	0.886239
PHKG2	III 0	-1.09177	0.886239
PHKG2	II 0	0.0128655	0.886239
VTI1B	II 0	-0.568372	0.886391
VTI1B	I 0	1.44134	0.886391
VTI1B	I 7d	-0.28474	0.886391
VTI1B	II 7d	0.115864	0.886391
VTI1B	III 0	-1.41438	0.886391
VTI1B	III 7d	0.710291	0.886391
PSMC5	II 0	-1.27547	0.886436
PSMC5	III 7d	0.537785	0.886436
PSMC5	II 7d	-0.194226	0.886436
PSMC5	I 0	1.2647	0.886436
PSMC5	I 7d	0.667688	0.886436
PSMC5	III 0	-1.00048	0.886436
IVNS1ABP	I 7d	0.419979	0.886519
IVNS1ABP	I 0	1.69433	0.886519
IVNS1ABP	III 0	-0.338205	0.886519
IVNS1ABP	II 0	-1.11646	0.886519
IVNS1ABP	II 7d	0.102856	0.886519
IVNS1ABP	III 7d	-0.762508	0.886519
PRUNE	III 7d	-0.576346	0.886638
PRUNE	II 7d	0.954672	0.886638
PRUNE	I 7d	7.92498e-05	0.886638
PRUNE	I 0	1.41336	0.886638
PRUNE	III 0	-1.17304	0.886638
PRUNE	II 0	-0.618729	0.886638
SSSCA1	II 7d	0.589304	0.886954
SSSCA1	III 7d	-0.736096	0.886954
SSSCA1	II 0	-0.427529	0.886954
SSSCA1	I 7d	0.517196	0.886954
SSSCA1	III 0	-1.32402	0.886954
SSSCA1	I 0	1.38115	0.886954
CHMP5	I 7d	-0.137835	0.887007
CHMP5	I 0	1.71808	0.887007
CHMP5	II 7d	-0.432	0.887007
CHMP5	III 7d	0.528108	0.887007
CHMP5	II 0	-1.11978	0.887007
CHMP5	III 0	-0.556574	0.887007
NOLC1	II 7d	0.830889	0.887112
NOLC1	III 7d	-0.474614	0.887112
NOLC1	I 0	1.27901	0.887112
NOLC1	I 7d	0.324421	0.887112
NOLC1	III 0	-1.43975	0.887112
NOLC1	II 0	-0.519955	0.887112
EXT2	I 0	1.47252	0.887931
EXT2	II 7d	-0.331501	0.887931
EXT2	III 0	-1.4703	0.887931
EXT2	I 7d	0.699208	0.887931
EXT2	II 0	-0.221606	0.887931
EXT2	III 7d	-0.148321	0.887931
LGALS1	II 7d	-0.728163	0.888014
LGALS1	I 7d	0.551042	0.888014
LGALS1	III 7d	-0.049504	0.888014
LGALS1	I 0	1.68486	0.888014
LGALS1	II 0	-0.367383	0.888014
LGALS1	III 0	-1.09085	0.888014
SKIL	II 0	-0.0880314	0.888292
SKIL	III 7d	-0.0242461	0.888292
SKIL	I 0	1.88861	0.888292
SKIL	III 0	-1.08965	0.888292
SKIL	II 7d	-0.372757	0.888292
SKIL	I 7d	-0.313924	0.888292
ZFAND2A	II 7d	-0.295811	0.888521
ZFAND2A	III 0	-1.3593	0.888521
ZFAND2A	III 7d	-0.396524	0.888521
ZFAND2A	II 0	-0.19102	0.888521
ZFAND2A	I 0	1.54342	0.888521
ZFAND2A	I 7d	0.699231	0.888521
ORAI1	III 7d	0.19706	0.888702
ORAI1	I 7d	-0.752914	0.888702
ORAI1	I 0	1.70226	0.888702
ORAI1	II 7d	0.449907	0.888702
ORAI1	II 0	-0.697969	0.888702
ORAI1	III 0	-0.898344	0.888702
DAPK1	III 7d	0.501712	0.888707
DAPK1	II 0	-0.601179	0.888707
DAPK1	III 0	-0.873706	0.888707
DAPK1	I 7d	-0.346655	0.888707
DAPK1	I 0	1.80716	0.888707
DAPK1	II 7d	-0.487336	0.888707
PRPF38B	I 0	1.26572	0.888954
PRPF38B	III 0	-1.53508	0.888954
PRPF38B	I 7d	0.579898	0.888954
PRPF38B	II 0	-0.426652	0.888954
PRPF38B	III 7d	-0.450093	0.888954
PRPF38B	II 7d	0.566208	0.888954
NOD2	II 7d	-0.179719	0.888982
NOD2	II 0	-0.0244149	0.888982
NOD2	III 0	-1.23074	0.888982
NOD2	III 7d	-0.0362191	0.888982
NOD2	I 7d	-0.3528	0.888982
NOD2	I 0	1.8239	0.888982
SDHAF2	II 7d	0.0346106	0.889282
SDHAF2	I 0	1.38037	0.889282
SDHAF2	III 7d	0.177444	0.889282
SDHAF2	I 7d	0.293456	0.889282
SDHAF2	II 0	-0.169147	0.889282
SDHAF2	III 0	-1.71673	0.889282
TRRAP	I 0	1.24674	0.889361
TRRAP	III 7d	-0.430487	0.889361
TRRAP	I 7d	0.516884	0.889361
TRRAP	II 0	-1.23114	0.889361
TRRAP	III 0	-0.908979	0.889361
TRRAP	II 7d	0.806976	0.889361
CITED4	I 0	1.56854	0.889447
CITED4	II 0	-0.0465907	0.889447
CITED4	II 7d	0.362725	0.889447
CITED4	I 7d	0.111739	0.889447
CITED4	III 0	-1.44576	0.889447
CITED4	III 7d	-0.550658	0.889447
TRIM28	II 7d	0.418183	0.890059
TRIM28	III 7d	-0.384398	0.890059
TRIM28	I 7d	0.38109	0.890059
TRIM28	II 0	-0.178891	0.890059
TRIM28	I 0	1.37738	0.890059
TRIM28	III 0	-1.61337	0.890059
SIGLEC10	I 0	1.36748	0.890228
SIGLEC10	II 7d	-0.422295	0.890228
SIGLEC10	I 7d	0.571364	0.890228
SIGLEC10	III 0	-1.1112	0.890228
SIGLEC10	II 0	-1.01147	0.890228
SIGLEC10	III 7d	0.606121	0.890228
SRF	III 7d	-0.595796	0.890319
SRF	II 7d	0.725724	0.890319
SRF	I 0	1.6413	0.890319
SRF	II 0	-0.376865	0.890319
SRF	I 7d	-0.303273	0.890319
SRF	III 0	-1.09109	0.890319
THBS1	III 7d	-0.159002	0.890375
THBS1	I 7d	-0.563136	0.890375
THBS1	II 7d	0.617149	0.890375
THBS1	I 0	1.64667	0.890375
THBS1	III 0	-1.20489	0.890375
THBS1	II 0	-0.336796	0.890375
MBNL1-AS1	II 0	0.0465379	0.890452
MBNL1-AS1	III 0	-1.42273	0.890452
MBNL1-AS1	II 7d	-0.0852452	0.890452
MBNL1-AS1	I 0	1.66265	0.890452
MBNL1-AS1	III 7d	-0.402072	0.890452
MBNL1-AS1	I 7d	0.200861	0.890452
POLDIP3	III 7d	-0.336008	0.890564
POLDIP3	I 0	1.55849	0.890564
POLDIP3	II 7d	0.191546	0.890564
POLDIP3	II 0	0.0145069	0.890564
POLDIP3	I 7d	0.12267	0.890564
POLDIP3	III 0	-1.55121	0.890564
C16orf86	II 0	-1.31701	0.89117
C16orf86	III 0	-0.420535	0.89117
C16orf86	I 7d	-0.167371	0.89117
C16orf86	I 0	1.69497	0.89117
C16orf86	III 7d	0.392785	0.89117
C16orf86	II 7d	-0.182837	0.89117
YIPF1	I 7d	-0.572279	0.891578
YIPF1	III 7d	-0.195845	0.891578
YIPF1	II 0	-0.223429	0.891578
YIPF1	II 7d	-0.0452736	0.891578
YIPF1	III 0	-0.903674	0.891578
YIPF1	I 0	1.9405	0.891578
USF1	I 0	1.31968	0.891614
USF1	II 7d	-0.0806881	0.891614
USF1	III 0	-1.21917	0.891614
USF1	II 0	-1.02975	0.891614
USF1	I 7d	0.192575	0.891614
USF1	III 7d	0.817365	0.891614
HIVEP1	II 0	-0.323431	0.891965
HIVEP1	II 7d	0.044961	0.891965
HIVEP1	III 7d	-0.272829	0.891965
HIVEP1	III 0	-1.55959	0.891965
HIVEP1	I 7d	0.773772	0.891965
HIVEP1	I 0	1.33712	0.891965
TRAPPC2L	II 0	-0.552723	0.891969
TRAPPC2L	I 7d	0.887172	0.891969
TRAPPC2L	I 0	1.22475	0.891969
TRAPPC2L	III 0	-1.53999	0.891969
TRAPPC2L	III 7d	-0.14314	0.891969
TRAPPC2L	II 7d	0.123923	0.891969
MED13	I 7d	0.306874	0.892132
MED13	I 0	1.19707	0.892132
MED13	III 7d	0.679383	0.892132
MED13	II 0	-1.26155	0.892132
MED13	II 7d	0.244435	0.892132
MED13	III 0	-1.1662	0.892132
CDS2	I 7d	0.136205	0.892185
CDS2	III 7d	0.154968	0.892185
CDS2	I 0	1.74114	0.892185
CDS2	II 0	-0.190187	0.892185
CDS2	II 7d	-0.610432	0.892185
CDS2	III 0	-1.23169	0.892185
MAP4K2	III 0	-0.389787	0.892323
MAP4K2	I 0	1.81978	0.892323
MAP4K2	I 7d	0.088374	0.892323
MAP4K2	II 0	-0.877241	0.892323
MAP4K2	III 7d	-0.846674	0.892323
MAP4K2	II 7d	0.20555	0.892323
CAMK2G	I 7d	-0.0156098	0.892864
CAMK2G	III 7d	-0.55473	0.892864
CAMK2G	I 0	1.86658	0.892864
CAMK2G	II 7d	-0.187341	0.892864
CAMK2G	III 0	-1.08266	0.892864
CAMK2G	II 0	-0.0262389	0.892864
HIST4H4	II 7d	0.395599	0.893063
HIST4H4	I 0	1.51965	0.893063
HIST4H4	III 7d	-0.509251	0.893063
HIST4H4	I 7d	0.179012	0.893063
HIST4H4	III 0	-1.49488	0.893063
HIST4H4	II 0	-0.09013	0.893063
ZNF142	II 7d	0.771235	0.893258
ZNF142	III 0	-1.09431	0.893258
ZNF142	III 7d	-0.450185	0.893258
ZNF142	I 7d	0.625248	0.893258
ZNF142	II 0	-1.06685	0.893258
ZNF142	I 0	1.21487	0.893258
DPM2	I 0	1.6766	0.893835
DPM2	II 7d	0.662481	0.893835
DPM2	III 0	-1.10162	0.893835
DPM2	I 7d	-0.355351	0.893835
DPM2	III 7d	-0.544129	0.893835
DPM2	II 0	-0.337976	0.893835
FGR	II 7d	-0.397539	0.893923
FGR	I 7d	-0.282085	0.893923
FGR	I 0	1.71053	0.893923
FGR	III 7d	0.597053	0.893923
FGR	III 0	-1.09227	0.893923
FGR	II 0	-0.535685	0.893923
CRLS1	III 7d	0.434749	0.894254
CRLS1	II 7d	0.188611	0.894254
CRLS1	I 7d	-0.349365	0.894254
CRLS1	III 0	-1.48602	0.894254
CRLS1	I 0	1.53084	0.894254
CRLS1	II 0	-0.318811	0.894254
RIPK1	II 7d	-0.691099	0.89443
RIPK1	I 7d	0.416492	0.89443
RIPK1	I 0	1.72866	0.89443
RIPK1	III 7d	-0.0325791	0.89443
RIPK1	III 0	-1.12865	0.89443
RIPK1	II 0	-0.292818	0.89443
SGSM2	I 7d	0.773752	0.894481
SGSM2	III 7d	-0.323112	0.894481
SGSM2	II 7d	0.359979	0.894481
SGSM2	III 0	-0.728635	0.894481
SGSM2	II 0	-1.38878	0.894481
SGSM2	I 0	1.30679	0.894481
MIR21	II 0	-0.85271	0.894684
MIR21	II 7d	0.181495	0.894684
MIR21	III 7d	-0.736759	0.894684
MIR21	III 0	-0.918017	0.894684
MIR21	I 7d	0.889811	0.894684
MIR21	I 0	1.43618	0.894684
SRM	II 7d	-0.020572	0.894707
SRM	I 7d	0.227751	0.894707
SRM	I 0	1.39292	0.894707
SRM	II 0	-0.257353	0.894707
SRM	III 7d	0.338522	0.894707
SRM	III 0	-1.68127	0.894707
ZNF776	II 0	-1.26945	0.89476
ZNF776	III 0	-0.310211	0.89476
ZNF776	I 7d	-0.262256	0.89476
ZNF776	II 7d	-0.087382	0.89476
ZNF776	I 0	1.78768	0.89476
ZNF776	III 7d	0.141615	0.89476
PPP6R2	II 0	-0.951676	0.894803
PPP6R2	I 0	1.76255	0.894803
PPP6R2	II 7d	0.412589	0.894803
PPP6R2	I 7d	-0.66914	0.894803
PPP6R2	III 7d	0.0515548	0.894803
PPP6R2	III 0	-0.605879	0.894803
DESI2	III 7d	0.579171	0.895067
DESI2	III 0	-1.24414	0.895067
DESI2	II 7d	-0.0483869	0.895067
DESI2	I 0	1.21004	0.895067
DESI2	I 7d	0.625381	0.895067
DESI2	II 0	-1.12207	0.895067
YPEL2	I 0	1.38433	0.895634
YPEL2	III 7d	-0.0670651	0.895634
YPEL2	III 0	-0.932422	0.895634
YPEL2	II 0	-1.06311	0.895634
YPEL2	II 7d	-0.312596	0.895634
YPEL2	I 7d	0.990862	0.895634
SYF2	I 7d	0.633985	0.896154
SYF2	II 0	-0.694879	0.896154
SYF2	II 7d	-0.514705	0.896154
SYF2	III 7d	0.42056	0.896154
SYF2	I 0	1.43055	0.896154
SYF2	III 0	-1.27551	0.896154
U2AF1	II 7d	-0.0166689	0.896959
U2AF1	III 7d	-0.744965	0.896959
U2AF1	I 7d	0.784675	0.896959
U2AF1	I 0	1.54397	0.896959
U2AF1	II 0	-0.453773	0.896959
U2AF1	III 0	-1.11324	0.896959
LAMTOR3	III 7d	0.475849	0.897105
LAMTOR3	I 7d	-0.252213	0.897105
LAMTOR3	II 7d	0.292485	0.897105
LAMTOR3	I 0	1.51549	0.897105
LAMTOR3	II 0	-1.3791	0.897105
LAMTOR3	III 0	-0.652513	0.897105
FOXO1	III 7d	-0.807958	0.897254
FOXO1	I 0	1.65269	0.897254
FOXO1	II 7d	0.498386	0.897254
FOXO1	I 7d	0.198457	0.897254
FOXO1	II 0	-1.03518	0.897254
FOXO1	III 0	-0.506392	0.897254
TSC22D2	III 0	-1.22888	0.897294
TSC22D2	III 7d	-0.760731	0.897294
TSC22D2	II 7d	0.555357	0.897294
TSC22D2	I 7d	0.568936	0.897294
TSC22D2	I 0	1.40853	0.897294
TSC22D2	II 0	-0.543217	0.897294
GABARAPL2	II 7d	0.395153	0.89747
GABARAPL2	III 0	-0.832244	0.89747
GABARAPL2	I 7d	0.573222	0.89747
GABARAPL2	I 0	1.23101	0.89747
GABARAPL2	III 7d	0.144892	0.89747
GABARAPL2	II 0	-1.51204	0.89747
SCAF1	III 0	-0.782205	0.897585
SCAF1	I 0	1.70404	0.897585
SCAF1	I 7d	0.739467	0.897585
SCAF1	II 0	-0.659076	0.897585
SCAF1	II 7d	-0.523293	0.897585
SCAF1	III 7d	-0.478933	0.897585
SNORD116-2	I 0	1.5595	0.897966
SNORD116-2	II 0	-1.01501	0.897966
SNORD116-2	III 0	-0.934675	0.897966
SNORD116-2	I 7d	-0.45261	0.897966
SNORD116-2	III 7d	0.649514	0.897966
SNORD116-2	II 7d	0.193281	0.897966
HPCAL1	I 0	1.77346	0.898141
HPCAL1	I 7d	0.434392	0.898141
HPCAL1	II 0	-0.403237	0.898141
HPCAL1	II 7d	-0.074313	0.898141
HPCAL1	III 0	-0.842312	0.898141
HPCAL1	III 7d	-0.887992	0.898141
SNORA57	I 7d	-0.112774	0.898299
SNORA57	III 0	-0.653788	0.898299
SNORA57	III 7d	0.143562	0.898299
SNORA57	I 0	1.42976	0.898299
SNORA57	II 7d	0.638153	0.898299
SNORA57	II 0	-1.44491	0.898299
PSMC4	III 0	-1.54646	0.898609
PSMC4	III 7d	-0.0655163	0.898609
PSMC4	II 7d	-0.230761	0.898609
PSMC4	I 7d	0.603154	0.898609
PSMC4	II 0	-0.222475	0.898609
PSMC4	I 0	1.46206	0.898609
TIPRL	III 7d	0.611882	0.898767
TIPRL	II 0	-1.33355	0.898767
TIPRL	I 0	1.35101	0.898767
TIPRL	III 0	-0.912299	0.898767
TIPRL	II 7d	-0.132126	0.898767
TIPRL	I 7d	0.415081	0.898767
BPTF	II 0	-1.20049	0.898806
BPTF	I 7d	0.484665	0.898806
BPTF	III 0	-1.14104	0.898806
BPTF	I 0	1.1637	0.898806
BPTF	II 7d	0.808928	0.898806
BPTF	III 7d	-0.115768	0.898806
GSR	I 0	1.36426	0.899153
GSR	I 7d	0.360058	0.899153
GSR	II 0	-1.24036	0.899153
GSR	III 0	-0.987131	0.899153
GSR	II 7d	-0.178326	0.899153
GSR	III 7d	0.681494	0.899153
TEP1	II 7d	-0.449019	0.899762
TEP1	I 7d	-0.0774403	0.899762
TEP1	II 0	-0.648278	0.899762
TEP1	III 7d	0.654448	0.899762
TEP1	I 0	1.64008	0.899762
TEP1	III 0	-1.1198	0.899762
PPP1CA	I 7d	0.347588	0.899806
PPP1CA	II 7d	-0.418482	0.899806
PPP1CA	III 0	-1.39131	0.899806
PPP1CA	I 0	1.46559	0.899806
PPP1CA	III 7d	0.555238	0.899806
PPP1CA	II 0	-0.558631	0.899806
SGK1	I 7d	0.27824	0.89984
SGK1	II 7d	0.441104	0.89984
SGK1	III 0	-1.09932	0.89984
SGK1	II 0	-0.36154	0.89984
SGK1	III 7d	-0.877012	0.89984
SGK1	I 0	1.61853	0.89984
SNORD2	I 7d	0.0991601	0.900065
SNORD2	III 7d	-0.0735679	0.900065
SNORD2	I 0	1.73105	0.900065
SNORD2	II 7d	-0.354803	0.900065
SNORD2	II 0	-0.0376922	0.900065
SNORD2	III 0	-1.36415	0.900065
PMAIP1	II 7d	0.45724	0.90018
PMAIP1	II 0	-1.06558	0.90018
PMAIP1	I 7d	0.880814	0.90018
PMAIP1	III 7d	-0.28589	0.90018
PMAIP1	I 0	1.18946	0.90018
PMAIP1	III 0	-1.17605	0.90018
CRKL	I 7d	0.978333	0.900491
CRKL	I 0	1.27795	0.900491
CRKL	III 7d	-0.256646	0.900491
CRKL	III 0	-0.96977	0.900491
CRKL	II 0	-1.17564	0.900491
CRKL	II 7d	0.145768	0.900491
THAP5	I 0	1.84478	0.900555
THAP5	II 7d	0.12453	0.900555
THAP5	I 7d	-0.270579	0.900555
THAP5	III 7d	-0.498131	0.900555
THAP5	II 0	-0.0810599	0.900555
THAP5	III 0	-1.11954	0.900555
C1orf27	III 0	-1.00836	0.900703
C1orf27	I 7d	-0.0380903	0.900703
C1orf27	I 0	1.30229	0.900703
C1orf27	II 0	-1.31376	0.900703
C1orf27	III 7d	0.540242	0.900703
C1orf27	II 7d	0.517669	0.900703
PLEKHO1	I 7d	-0.468941	0.900733
PLEKHO1	I 0	1.70731	0.900733
PLEKHO1	III 7d	0.590797	0.900733
PLEKHO1	II 7d	-0.139748	0.900733
PLEKHO1	III 0	-1.03116	0.900733
PLEKHO1	II 0	-0.658258	0.900733
AP1M1	II 7d	0.38473	0.90143
AP1M1	II 0	-1.36226	0.90143
AP1M1	III 7d	-0.446228	0.90143
AP1M1	I 7d	0.652489	0.90143
AP1M1	III 0	-0.632684	0.90143
AP1M1	I 0	1.40395	0.90143
VPS13D	III 7d	-0.456372	0.901431
VPS13D	II 7d	0.761796	0.901431
VPS13D	III 0	-1.34263	0.901431
VPS13D	II 0	-0.368948	0.901431
VPS13D	I 0	1.50432	0.901431
VPS13D	I 7d	-0.098157	0.901431
ATF6	III 7d	0.710104	0.902168
ATF6	II 7d	-0.0105028	0.902168
ATF6	I 0	1.38692	0.902168
ATF6	II 0	-1.28797	0.902168
ATF6	III 0	-0.944431	0.902168
ATF6	I 7d	0.14588	0.902168
SMARCA4	II 0	-1.33972	0.902168
SMARCA4	I 0	1.15911	0.902168
SMARCA4	II 7d	0.616723	0.902168
SMARCA4	I 7d	0.441733	0.902168
SMARCA4	III 0	-1.11005	0.902168
SMARCA4	III 7d	0.232205	0.902168
MFNG	III 7d	0.0600584	0.902329
MFNG	III 0	-0.994069	0.902329
MFNG	II 0	-1.3702	0.902329
MFNG	I 0	1.20761	0.902329
MFNG	II 7d	0.736959	0.902329
MFNG	I 7d	0.359648	0.902329
VPS18	I 7d	1.01639	0.902428
VPS18	III 0	-1.14685	0.902428
VPS18	II 0	-0.807358	0.902428
VPS18	III 7d	-0.232331	0.902428
VPS18	II 7d	-0.209045	0.902428
VPS18	I 0	1.3792	0.902428
IFFO2	II 7d	0.809138	0.902466
IFFO2	III 7d	-0.669777	0.902466
IFFO2	I 7d	-0.1275	0.902466
IFFO2	II 0	-0.697632	0.902466
IFFO2	I 0	1.59959	0.902466
IFFO2	III 0	-0.913817	0.902466
DGKD	III 7d	-0.548795	0.902687
DGKD	I 7d	0.295243	0.902687
DGKD	II 0	-1.32062	0.902687
DGKD	III 0	-0.42991	0.902687
DGKD	II 7d	0.421268	0.902687
DGKD	I 0	1.58282	0.902687
UBE2H	I 7d	-0.389187	0.902794
UBE2H	II 7d	0.286346	0.902794
UBE2H	II 0	-1.29257	0.902794
UBE2H	III 7d	0.296602	0.902794
UBE2H	I 0	1.64579	0.902794
UBE2H	III 0	-0.546988	0.902794
NIT1	II 7d	-0.746574	0.90299
NIT1	I 0	1.73379	0.90299
NIT1	III 7d	0.146986	0.90299
NIT1	I 7d	0.395623	0.90299
NIT1	III 0	-0.975038	0.90299
NIT1	II 0	-0.554785	0.90299
SEPW1	II 0	-0.765396	0.903155
SEPW1	III 0	-0.74107	0.903155
SEPW1	I 7d	0.687757	0.903155
SEPW1	III 7d	-0.284803	0.903155
SEPW1	II 7d	-0.610567	0.903155
SEPW1	I 0	1.71408	0.903155
PCTP	III 7d	0.363438	0.90341
PCTP	II 7d	-0.166772	0.90341
PCTP	II 0	-1.31001	0.90341
PCTP	I 0	1.70148	0.90341
PCTP	I 7d	-0.126781	0.90341
PCTP	III 0	-0.461356	0.90341
CYB5B	III 7d	0.758961	0.903414
CYB5B	I 7d	0.216242	0.903414
CYB5B	III 0	-1.28516	0.903414
CYB5B	II 7d	-0.0943208	0.903414
CYB5B	I 0	1.34996	0.903414
CYB5B	II 0	-0.945682	0.903414
ATP6V0D1	I 7d	0.0852461	0.903487
ATP6V0D1	II 7d	-0.547746	0.903487
ATP6V0D1	II 0	-0.9753	0.903487
ATP6V0D1	III 0	-0.788395	0.903487
ATP6V0D1	III 7d	0.546548	0.903487
ATP6V0D1	I 0	1.67965	0.903487
PKD1	I 7d	0.564649	0.903543
PKD1	II 7d	-0.680393	0.903543
PKD1	II 0	-0.925803	0.903543
PKD1	III 7d	0.078283	0.903543
PKD1	III 0	-0.72067	0.903543
PKD1	I 0	1.68393	0.903543
CARS	III 7d	0.590136	0.903635
CARS	II 7d	-0.427118	0.903635
CARS	III 0	-0.755343	0.903635
CARS	II 0	-1.01526	0.903635
CARS	I 7d	-0.0838569	0.903635
CARS	I 0	1.69144	0.903635
LYRM1	I 0	1.4792	0.903822
LYRM1	II 0	-1.17919	0.903822
LYRM1	III 7d	0.608486	0.903822
LYRM1	III 0	-0.890429	0.903822
LYRM1	I 7d	0.350276	0.903822
LYRM1	II 7d	-0.368338	0.903822
GATSL3	I 0	1.73031	0.903873
GATSL3	III 0	-0.712752	0.903873
GATSL3	II 0	-0.678031	0.903873
GATSL3	II 7d	-0.226363	0.903873
GATSL3	III 7d	-0.756813	0.903873
GATSL3	I 7d	0.643652	0.903873
RIPK3	II 7d	-0.694441	0.903936
RIPK3	II 0	-0.523614	0.903936
RIPK3	III 7d	0.27354	0.903936
RIPK3	I 7d	0.058733	0.903936
RIPK3	I 0	1.81639	0.903936
RIPK3	III 0	-0.930609	0.903936
LSM8	II 7d	-0.056137	0.90439
LSM8	I 0	1.73179	0.90439
LSM8	III 7d	0.165041	0.90439
LSM8	I 7d	-0.341791	0.90439
LSM8	II 0	-0.145162	0.90439
LSM8	III 0	-1.35374	0.90439
H2AFZ	II 7d	0.0521893	0.904463
H2AFZ	I 0	1.27869	0.904463
H2AFZ	II 0	-0.740177	0.904463
H2AFZ	I 7d	0.972863	0.904463
H2AFZ	III 0	-1.34991	0.904463
H2AFZ	III 7d	-0.213658	0.904463
KAT2A	III 7d	-0.320816	0.90469
KAT2A	I 7d	0.918211	0.90469
KAT2A	III 0	-0.783427	0.90469
KAT2A	I 0	1.51461	0.90469
KAT2A	II 0	-1.02732	0.90469
KAT2A	II 7d	-0.301259	0.90469
IRF9	I 7d	0.302421	0.904888
IRF9	III 7d	0.633014	0.904888
IRF9	II 7d	-0.210785	0.904888
IRF9	III 0	-1.45154	0.904888
IRF9	II 0	-0.659359	0.904888
IRF9	I 0	1.38625	0.904888
EYA3	III 7d	0.264772	0.905081
EYA3	I 7d	-0.280274	0.905081
EYA3	III 0	-1.52731	0.905081
EYA3	II 0	-0.391708	0.905081
EYA3	I 0	1.46427	0.905081
EYA3	II 7d	0.470259	0.905081
JAGN1	II 0	-0.150852	0.905312
JAGN1	III 7d	0.0350741	0.905312
JAGN1	II 7d	0.118155	0.905312
JAGN1	I 0	1.46105	0.905312
JAGN1	I 7d	0.205457	0.905312
JAGN1	III 0	-1.66888	0.905312
PEX26	III 7d	-0.8719	0.905922
PEX26	II 7d	0.363302	0.905922
PEX26	II 0	-0.351879	0.905922
PEX26	I 0	1.68708	0.905922
PEX26	I 7d	0.217614	0.905922
PEX26	III 0	-1.04422	0.905922
TRAJ12	II 7d	0.703786	0.905955
TRAJ12	I 0	1.33558	0.905955
TRAJ12	III 0	-1.25849	0.905955
TRAJ12	III 7d	-0.6008	0.905955
TRAJ12	I 7d	0.526376	0.905955
TRAJ12	II 0	-0.706458	0.905955
KDM6B	I 0	1.77385	0.906495
KDM6B	II 7d	0.2732	0.906495
KDM6B	I 7d	0.184704	0.906495
KDM6B	III 0	-0.507104	0.906495
KDM6B	II 0	-0.875032	0.906495
KDM6B	III 7d	-0.849621	0.906495
RNF181	I 7d	-0.281485	0.906754
RNF181	I 0	1.8634	0.906754
RNF181	III 0	-1.17905	0.906754
RNF181	III 7d	-0.165721	0.906754
RNF181	II 7d	-0.155821	0.906754
RNF181	II 0	-0.0813223	0.906754
INO80E	I 7d	0.0672608	0.906775
INO80E	I 0	1.83192	0.906775
INO80E	II 7d	0.241357	0.906775
INO80E	III 0	-0.678253	0.906775
INO80E	II 0	-0.569708	0.906775
INO80E	III 7d	-0.892578	0.906775
HNRNPL	I 7d	0.70223	0.906789
HNRNPL	II 7d	0.34238	0.906789
HNRNPL	II 0	-1.29758	0.906789
HNRNPL	III 7d	0.218121	0.906789
HNRNPL	I 0	1.17019	0.906789
HNRNPL	III 0	-1.13534	0.906789
TICAM1	II 7d	-0.191772	0.906816
TICAM1	II 0	-0.902596	0.906816
TICAM1	III 7d	-0.681476	0.906816
TICAM1	I 0	1.7062	0.906816
TICAM1	I 7d	0.655549	0.906816
TICAM1	III 0	-0.585903	0.906816
ZDHHC7	I 7d	-0.355539	0.906948
ZDHHC7	II 7d	0.095549	0.906948
ZDHHC7	III 0	-1.19079	0.906948
ZDHHC7	I 0	1.54463	0.906948
ZDHHC7	III 7d	0.679777	0.906948
ZDHHC7	II 0	-0.773628	0.906948
CHCHD2	I 0	1.45748	0.907099
CHCHD2	II 0	-1.17936	0.907099
CHCHD2	III 7d	-0.291519	0.907099
CHCHD2	I 7d	0.903604	0.907099
CHCHD2	II 7d	-0.139204	0.907099
CHCHD2	III 0	-0.751004	0.907099
PSENEN	I 7d	0.39295	0.907109
PSENEN	III 7d	0.627189	0.907109
PSENEN	II 7d	-0.363377	0.907109
PSENEN	I 0	1.42944	0.907109
PSENEN	III 0	-1.26758	0.907109
PSENEN	II 0	-0.818614	0.907109
ECI1	I 0	1.45757	0.907321
ECI1	III 0	-1.31041	0.907321
ECI1	II 7d	-0.238727	0.907321
ECI1	I 7d	0.877223	0.907321
ECI1	II 0	-0.500475	0.907321
ECI1	III 7d	-0.285181	0.907321
NOP14	III 7d	0.436096	0.908167
NOP14	III 0	-1.55251	0.908167
NOP14	II 0	-0.624822	0.908167
NOP14	I 0	1.30878	0.908167
NOP14	I 7d	0.534587	0.908167
NOP14	II 7d	-0.102137	0.908167
N4BP1	I 7d	-0.0867879	0.908447
N4BP1	II 7d	-0.334205	0.908447
N4BP1	III 7d	0.690264	0.908447
N4BP1	I 0	1.60632	0.908447
N4BP1	II 0	-0.757322	0.908447
N4BP1	III 0	-1.11827	0.908447
SOCS3	I 7d	-0.117836	0.90858
SOCS3	II 7d	0.244492	0.90858
SOCS3	II 0	-0.368865	0.90858
SOCS3	III 7d	-0.787919	0.90858
SOCS3	III 0	-0.833802	0.90858
SOCS3	I 0	1.86393	0.90858
PHF1	III 0	-1.21686	0.908675
PHF1	II 0	-0.908622	0.908675
PHF1	I 7d	0.282178	0.908675
PHF1	I 0	1.29148	0.908675
PHF1	II 7d	0.905936	0.908675
PHF1	III 7d	-0.354115	0.908675
ARHGAP4	I 0	1.44378	0.90887
ARHGAP4	III 7d	-0.459495	0.90887
ARHGAP4	I 7d	0.793754	0.90887
ARHGAP4	II 7d	0.0148321	0.90887
ARHGAP4	III 0	-1.3796	0.90887
ARHGAP4	II 0	-0.41328	0.90887
SNORD57	I 7d	-0.0881036	0.908983
SNORD57	I 0	1.55543	0.908983
SNORD57	II 7d	0.443735	0.908983
SNORD57	III 7d	-0.235821	0.908983
SNORD57	II 0	-0.160446	0.908983
SNORD57	III 0	-1.5148	0.908983
SNORD5	I 7d	-0.323586	0.909145
SNORD5	III 0	-0.833146	0.909145
SNORD5	III 7d	0.626329	0.909145
SNORD5	I 0	1.66236	0.909145
SNORD5	II 7d	-0.116104	0.909145
SNORD5	II 0	-1.01585	0.909145
KLHL26	I 7d	-0.404034	0.90919
KLHL26	II 7d	0.158389	0.90919
KLHL26	I 0	1.75835	0.90919
KLHL26	II 0	-0.142458	0.90919
KLHL26	III 7d	-0.0683712	0.90919
KLHL26	III 0	-1.30188	0.90919
APH1A	II 7d	0.151468	0.909575
APH1A	III 7d	0.655154	0.909575
APH1A	II 0	-1.29378	0.909575
APH1A	III 0	-1.03032	0.909575
APH1A	I 7d	0.183842	0.909575
APH1A	I 0	1.33364	0.909575
CXCL16	I 7d	-0.186307	0.909658
CXCL16	III 0	-0.861516	0.909658
CXCL16	II 0	-0.912215	0.909658
CXCL16	II 7d	-0.353132	0.909658
CXCL16	I 0	1.70012	0.909658
CXCL16	III 7d	0.613049	0.909658
CPEB4	II 7d	-0.0189644	0.910005
CPEB4	II 0	-0.222897	0.910005
CPEB4	I 7d	-0.357742	0.910005
CPEB4	III 7d	-0.425006	0.910005
CPEB4	III 0	-0.922345	0.910005
CPEB4	I 0	1.94695	0.910005
MFSD10	II 0	-0.184213	0.910045
MFSD10	I 0	1.62787	0.910045
MFSD10	III 0	-1.36624	0.910045
MFSD10	II 7d	0.484505	0.910045
MFSD10	I 7d	-0.112359	0.910045
MFSD10	III 7d	-0.44956	0.910045
GATAD2A	I 7d	0.0179708	0.910197
GATAD2A	II 7d	0.315974	0.910197
GATAD2A	III 7d	-0.413613	0.910197
GATAD2A	III 0	-1.44402	0.910197
GATAD2A	I 0	1.62288	0.910197
GATAD2A	II 0	-0.0991882	0.910197
PHKA2	II 7d	0.365597	0.910212
PHKA2	III 7d	-0.0274147	0.910212
PHKA2	I 7d	-0.500378	0.910212
PHKA2	I 0	1.77379	0.910212
PHKA2	II 0	-1.09757	0.910212
PHKA2	III 0	-0.514026	0.910212
KLF3	III 7d	-0.0656724	0.91042
KLF3	II 7d	-0.354477	0.91042
KLF3	I 7d	0.711824	0.91042
KLF3	III 0	-0.622653	0.91042
KLF3	I 0	1.56564	0.91042
KLF3	II 0	-1.23467	0.91042
TAF6	III 7d	-0.722677	0.91044
TAF6	I 0	1.49163	0.91044
TAF6	II 0	-0.438515	0.91044
TAF6	II 7d	0.351394	0.91044
TAF6	I 7d	0.582278	0.91044
TAF6	III 0	-1.26411	0.91044
MRPS34	I 7d	0.0931959	0.910535
MRPS34	II 7d	-0.503576	0.910535
MRPS34	I 0	1.64307	0.910535
MRPS34	II 0	-0.86488	0.910535
MRPS34	III 7d	0.597881	0.910535
MRPS34	III 0	-0.965693	0.910535
SIAH2	I 0	1.19296	0.910572
SIAH2	II 7d	0.655293	0.910572
SIAH2	III 0	-1.15747	0.910572
SIAH2	II 0	-1.17876	0.910572
SIAH2	III 7d	-0.142772	0.910572
SIAH2	I 7d	0.630746	0.910572
ZYG11B	III 7d	0.183848	0.910599
ZYG11B	I 0	1.71222	0.910599
ZYG11B	I 7d	0.319071	0.910599
ZYG11B	III 0	-1.16309	0.910599
ZYG11B	II 0	-0.410861	0.910599
ZYG11B	II 7d	-0.641183	0.910599
TRAJ18	I 7d	-0.137491	0.91079
TRAJ18	II 7d	0.0336095	0.91079
TRAJ18	I 0	1.79018	0.91079
TRAJ18	II 0	-0.0461072	0.91079
TRAJ18	III 7d	-0.357512	0.91079
TRAJ18	III 0	-1.28268	0.91079
HMOX2	II 0	-1.06941	0.91098
HMOX2	III 7d	-0.614267	0.91098
HMOX2	III 0	-0.348693	0.91098
HMOX2	I 0	1.81625	0.91098
HMOX2	II 7d	-0.0248586	0.91098
HMOX2	I 7d	0.240975	0.91098
NFKBIE	I 7d	0.34962	0.910991
NFKBIE	III 0	-1.49821	0.910991
NFKBIE	I 0	1.531	0.910991
NFKBIE	II 7d	0.234615	0.910991
NFKBIE	II 0	-0.160621	0.910991
NFKBIE	III 7d	-0.456406	0.910991
SNORA5A	III 7d	0.109125	0.911107
SNORA5A	II 0	-1.17784	0.911107
SNORA5A	II 7d	-0.00181489	0.911107
SNORA5A	I 7d	0.893423	0.911107
SNORA5A	I 0	1.269	0.911107
SNORA5A	III 0	-1.09189	0.911107
UBXN11	I 0	1.73717	0.911235
UBXN11	III 0	-1.0837	0.911235
UBXN11	II 0	-0.572964	0.911235
UBXN11	III 7d	0.460284	0.911235
UBXN11	II 7d	-0.0239457	0.911235
UBXN11	I 7d	-0.51684	0.911235
CD300A	II 0	-1.00844	0.911273
CD300A	III 0	-1.2398	0.911273
CD300A	III 7d	0.7426	0.911273
CD300A	II 7d	0.00690019	0.911273
CD300A	I 7d	0.128355	0.911273
CD300A	I 0	1.37039	0.911273
LMF2	II 0	-0.157739	0.911348
LMF2	II 7d	0.319435	0.911348
LMF2	I 0	1.74981	0.911348
LMF2	III 7d	-0.303667	0.911348
LMF2	III 0	-1.26568	0.911348
LMF2	I 7d	-0.342159	0.911348
EHBP1L1	III 0	-1.0814	0.911457
EHBP1L1	II 0	-0.530722	0.911457
EHBP1L1	I 7d	-0.46732	0.911457
EHBP1L1	I 0	1.76282	0.911457
EHBP1L1	III 7d	0.452278	0.911457
EHBP1L1	II 7d	-0.135656	0.911457
SLC12A7	I 0	1.82	0.911458
SLC12A7	I 7d	-0.236371	0.911458
SLC12A7	III 0	-0.865814	0.911458
SLC12A7	II 7d	-0.470051	0.911458
SLC12A7	III 7d	0.437563	0.911458
SLC12A7	II 0	-0.685331	0.911458
GCDH	I 7d	-0.647179	0.911567
GCDH	III 7d	0.200081	0.911567
GCDH	II 7d	0.418055	0.911567
GCDH	III 0	-0.97179	0.911567
GCDH	I 0	1.70896	0.911567
GCDH	II 0	-0.708126	0.911567
SNORA68	II 7d	0.1098	0.911858
SNORA68	I 7d	-0.339932	0.911858
SNORA68	III 7d	0.490464	0.911858
SNORA68	II 0	-1.2088	0.911858
SNORA68	I 0	1.6406	0.911858
SNORA68	III 0	-0.692139	0.911858
SMG6	III 7d	-0.847841	0.911974
SMG6	III 0	-1.00705	0.911974
SMG6	I 7d	0.26546	0.911974
SMG6	I 0	1.60459	0.911974
SMG6	II 7d	0.549963	0.911974
SMG6	II 0	-0.56512	0.911974
SNORD45C	III 7d	0.25456	0.911984
SNORD45C	I 0	1.51398	0.911984
SNORD45C	II 7d	0.257003	0.911984
SNORD45C	II 0	-0.284643	0.911984
SNORD45C	III 0	-1.57067	0.911984
SNORD45C	I 7d	-0.170237	0.911984
GLE1	I 7d	-0.309738	0.912038
GLE1	III 7d	0.102835	0.912038
GLE1	III 0	-1.42262	0.912038
GLE1	II 0	-0.165957	0.912038
GLE1	I 0	1.68203	0.912038
GLE1	II 7d	0.113454	0.912038
SNORD88C	I 7d	-0.575882	0.912229
SNORD88C	III 7d	-0.0970026	0.912229
SNORD88C	I 0	1.92116	0.912229
SNORD88C	II 7d	0.112279	0.912229
SNORD88C	II 0	-0.80258	0.912229
SNORD88C	III 0	-0.557977	0.912229
DCTN1	II 7d	-0.0724591	0.912282
DCTN1	III 0	-0.372488	0.912282
DCTN1	II 0	-1.42647	0.912282
DCTN1	I 7d	0.279703	0.912282
DCTN1	III 7d	-0.063265	0.912282
DCTN1	I 0	1.65498	0.912282
SYNE2	II 0	-1.22122	0.912559
SYNE2	III 7d	-0.318754	0.912559
SYNE2	I 0	1.35641	0.912559
SYNE2	III 0	-0.897772	0.912559
SYNE2	II 7d	0.837767	0.912559
SYNE2	I 7d	0.24356	0.912559
PRCC	I 7d	0.0802193	0.912606
PRCC	II 7d	0.831728	0.912606
PRCC	II 0	-1.23157	0.912606
PRCC	III 7d	0.0817953	0.912606
PRCC	III 0	-1.0537	0.912606
PRCC	I 0	1.29153	0.912606
DDX19B	I 7d	-0.266274	0.912724
DDX19B	I 0	1.40497	0.912724
DDX19B	II 0	-0.713667	0.912724
DDX19B	III 7d	0.183842	0.912724
DDX19B	II 7d	0.750708	0.912724
DDX19B	III 0	-1.35958	0.912724
RAP2B	III 7d	-0.202829	0.912765
RAP2B	II 7d	0.158294	0.912765
RAP2B	I 0	1.32455	0.912765
RAP2B	II 0	-0.483938	0.912765
RAP2B	I 7d	0.748328	0.912765
RAP2B	III 0	-1.5444	0.912765
PCMT1	II 0	-0.728365	0.912981
PCMT1	I 0	1.81396	0.912981
PCMT1	III 7d	0.391779	0.912981
PCMT1	II 7d	-0.575985	0.912981
PCMT1	I 7d	-0.0715134	0.912981
PCMT1	III 0	-0.829871	0.912981
TIMP1	III 0	-1.2008	0.913223
TIMP1	I 7d	-0.079694	0.913223
TIMP1	I 0	1.75041	0.913223
TIMP1	III 7d	-0.60657	0.913223
TIMP1	II 7d	0.303401	0.913223
TIMP1	II 0	-0.166748	0.913223
ATP9B	II 7d	0.849826	0.913262
ATP9B	II 0	-0.658327	0.913262
ATP9B	I 7d	-0.148484	0.913262
ATP9B	III 7d	-0.0805614	0.913262
ATP9B	I 0	1.39992	0.913262
ATP9B	III 0	-1.36238	0.913262
TBCB	III 7d	0.310109	0.91335
TBCB	II 0	-1.46795	0.91335
TBCB	I 7d	0.106251	0.91335
TBCB	III 0	-0.536143	0.91335
TBCB	II 7d	0.0225887	0.91335
TBCB	I 0	1.56515	0.91335
MBTPS1	I 7d	0.383755	0.91366
MBTPS1	III 7d	-0.305322	0.91366
MBTPS1	II 0	-0.397125	0.91366
MBTPS1	I 0	1.3573	0.91366
MBTPS1	II 7d	0.534301	0.91366
MBTPS1	III 0	-1.57291	0.91366
COLGALT1	I 7d	0.0189926	0.913795
COLGALT1	III 7d	-0.0736504	0.913795
COLGALT1	II 7d	-0.0548813	0.913795
COLGALT1	III 0	-1.48788	0.913795
COLGALT1	I 0	1.66518	0.913795
COLGALT1	II 0	-0.0677572	0.913795
TMEM256-PLSCR3	I 0	1.76566	0.913808
TMEM256-PLSCR3	II 0	-0.715464	0.913808
TMEM256-PLSCR3	I 7d	-0.637107	0.913808
TMEM256-PLSCR3	II 7d	0.212573	0.913808
TMEM256-PLSCR3	III 0	-0.91438	0.913808
TMEM256-PLSCR3	III 7d	0.288714	0.913808
RNF138	I 7d	0.107513	0.913916
RNF138	I 0	1.69127	0.913916
RNF138	III 7d	-0.846651	0.913916
RNF138	II 7d	0.538248	0.913916
RNF138	III 0	-0.818958	0.913916
RNF138	II 0	-0.671426	0.913916
RANBP9	II 0	-1.14842	0.913922
RANBP9	III 0	-1.17453	0.913922
RANBP9	III 7d	0.108546	0.913922
RANBP9	II 7d	0.83119	0.913922
RANBP9	I 0	1.25831	0.913922
RANBP9	I 7d	0.124901	0.913922
HADHB	III 0	-1.01923	0.913941
HADHB	I 7d	-0.490156	0.913941
HADHB	I 0	1.88637	0.913941
HADHB	II 0	-0.349049	0.913941
HADHB	III 7d	0.127973	0.913941
HADHB	II 7d	-0.155907	0.913941
MAPK8IP3	I 7d	0.399701	0.913946
MAPK8IP3	III 0	-1.15022	0.913946
MAPK8IP3	I 0	1.77019	0.913946
MAPK8IP3	II 7d	-0.341124	0.913946
MAPK8IP3	II 0	-0.203118	0.913946
MAPK8IP3	III 7d	-0.475427	0.913946
TNFAIP8	I 0	1.58258	0.914016
TNFAIP8	II 7d	0.818386	0.914016
TNFAIP8	I 7d	-0.106253	0.914016
TNFAIP8	II 0	-0.858265	0.914016
TNFAIP8	III 7d	-0.566392	0.914016
TNFAIP8	III 0	-0.870051	0.914016
ADM	I 7d	0.260037	0.914023
ADM	II 7d	0.00617299	0.914023
ADM	I 0	1.83387	0.914023
ADM	II 0	-0.443913	0.914023
ADM	III 7d	-0.847707	0.914023
ADM	III 0	-0.808458	0.914023
PRTN3	I 7d	0.585333	0.914205
PRTN3	II 7d	-0.328664	0.914205
PRTN3	I 0	1.7771	0.914205
PRTN3	III 7d	-0.653811	0.914205
PRTN3	II 0	-0.613518	0.914205
PRTN3	III 0	-0.766434	0.914205
ICAM2	II 7d	0.828663	0.914307
ICAM2	III 0	-0.97043	0.914307
ICAM2	I 7d	-0.337922	0.914307
ICAM2	I 0	1.49771	0.914307
ICAM2	II 0	-1.00704	0.914307
ICAM2	III 7d	-0.010987	0.914307
PRR14L	II 0	-0.59541	0.914438
PRR14L	III 7d	-0.365314	0.914438
PRR14L	III 0	-0.720427	0.914438
PRR14L	I 0	1.897	0.914438
PRR14L	II 7d	0.322831	0.914438
PRR14L	I 7d	-0.538682	0.914438
MLX	II 7d	-0.379484	0.914471
MLX	I 7d	0.428765	0.914471
MLX	III 0	-0.437115	0.914471
MLX	II 0	-1.20847	0.914471
MLX	I 0	1.73266	0.914471
MLX	III 7d	-0.136355	0.914471
TCF7L2	I 0	1.73865	0.914514
TCF7L2	II 7d	-0.358873	0.914514
TCF7L2	I 7d	-0.235889	0.914514
TCF7L2	III 0	-0.957505	0.914514
TCF7L2	II 0	-0.748355	0.914514
TCF7L2	III 7d	0.561971	0.914514
TRMT112	II 7d	0.902774	0.914717
TRMT112	I 0	1.34347	0.914717
TRMT112	I 7d	-0.0258117	0.914717
TRMT112	II 0	-1.08212	0.914717
TRMT112	III 7d	-0.0397424	0.914717
TRMT112	III 0	-1.09857	0.914717
ARID3B	II 0	-0.931453	0.915135
ARID3B	II 7d	-0.000655987	0.915135
ARID3B	I 0	1.81004	0.915135
ARID3B	III 0	-0.462715	0.915135
ARID3B	III 7d	-0.734786	0.915135
ARID3B	I 7d	0.319567	0.915135
POLR2G	II 7d	-0.64183	0.915197
POLR2G	I 0	1.70864	0.915197
POLR2G	III 0	-0.743456	0.915197
POLR2G	II 0	-0.924659	0.915197
POLR2G	I 7d	0.500771	0.915197
POLR2G	III 7d	0.100533	0.915197
[truncated: 5,040 more rows]
